# Supplementary material for: Supervised spike sorting feasibility of noisy single-electrode extracellular recordings: Systematic study of human C-nociceptors recorded via microneurography
Source: PLoS One. 2025 Sep 26;20(9):e0329537. doi: 10.1371/journal.pone.0329537 (PMC12469167; doi:10.1371/journal.pone.0329537)
Supplement: S1 File — Accuracy values for SVM classification, provided as a CSV file with comma-separated values. (CSV) [file pone.0329537.s001.csv]

Dataset	Number of tracks	FS1	FS2	FS3	FS4	FS5	FS6
A1	2	0.96	0.97	0.95	0.9	0.92	0.96
A2	2	0.71	0.87	0.92	0.93	0.93	0.95
A3	2	0.65	0.79	0.85	0.89	0.91	0.93
A4	3	0.64	0.48	0.66	0.8	0.83	0.85
A5	2	0.99	0.96	0.98	0.99	0.99	0.99
A6	2	0.57	0.61	0.75	0.45	0.5	0.62
A7	3	0.47	0.48	0.49	0.43	0.52	0.57
A8	3	0.57	0.64	0.66	0.66	0.66	0.7
A9	2	0.76	0.85	0.77	0.78	0.78	0.85
A10	3	0.59	0.62	0.62	0.67	0.65	0.68
A11	5	0.31	0.31	0.25	0.3	0.34	0.49
A12	6	0.22	0.31	0.19	0.28	0.27	0.31
A13	4	0.53	0.55	0.52	0.58	0.6	0.75
A14	2	0.74	0.71	0.77	0.66	0.67	0.74
A15	2	0.65	0.76	0.59	0.74	0.75	0.77
A16	5	0.49	0.53	0.53	0.55	0.55	0.62
A17	5	0.45	0.51	0.49	0.48	0.47	0.55
A18	5	0.47	0.55	0.52	0.49	0.5	0.59
A19	4	0.57	0.68	0.64	0.62	0.62	0.69
A20	3	0.71	0.75	0.69	0.79	0.77	0.8
A21	2	0.58	0.69	0.6	0.72	0.69	0.7
A22	2	0.76	0.8	0.79	0.82	0.83	0.82
B1	3	0.57	0.45	0.56	0.62	0.69	0.78
B2	4	0.37	0.37	0.24	0.32	0.44	0.66
B3	3	0.59	0.37	0.53	0.84	0.88	0.92
B4	2	0.53	0.62	0.59	0.73	0.76	0.76
