# Supplementary material for: Supervised spike sorting feasibility of noisy single-electrode extracellular recordings: Systematic study of human C-nociceptors recorded via microneurography
Source: PLoS One. 2025 Sep 26;20(9):e0329537. doi: 10.1371/journal.pone.0329537 (PMC12469167; doi:10.1371/journal.pone.0329537)
Supplement: S3 File — Precision values for SVM classification, provided as a CSV file with comma-separated values. (CSV) [file pone.0329537.s003.csv]

Dataset	FS1	FS2	FS3	FS4	FS5	FS6
A1	0.96	0.97	0.95	0.91	0.92	0.96
A2	0.71	0.87	0.92	0.93	0.93	0.95
A3	0.66	0.8	0.86	0.89	0.91	0.93
A4	0.64	0.5	0.67	0.8	0.84	0.86
A5	0.99	0.96	0.98	0.99	0.99	0.99
A6	0.6	0.63	0.78	0.42	0.5	0.63
A7	0.51	0.47	0.56	0.45	0.52	0.57
A8	0.51	0.66	0.68	0.65	0.65	0.7
A9	0.77	0.86	0.79	0.8	0.81	0.87
A10	0.62	0.63	0.65	0.69	0.68	0.7
A11	0.3	0.27	0.32	0.3	0.34	0.49
A12	0.22	0.3	0.19	0.26	0.25	0.31
A13	0.54	0.56	0.5	0.57	0.61	0.74
A14	0.75	0.72	0.8	0.67	0.67	0.75
A15	0.66	0.77	0.65	0.75	0.76	0.77
A16	0.48	0.54	0.56	0.54	0.55	0.62
A17	0.45	0.51	0.51	0.46	0.46	0.54
A18	0.46	0.54	0.52	0.49	0.48	0.59
A19	0.56	0.69	0.65	0.63	0.62	0.69
A20	0.71	0.75	0.69	0.82	0.78	0.8
A21	0.44	0.7	0.67	0.75	0.71	0.73
A22	0.77	0.81	0.79	0.83	0.84	0.84
B1	0.61	0.38	0.44	0.63	0.71	0.84
B2	0.27	0.34	0.06	0.35	0.43	0.66
B3	0.64	0.26	0.53	0.83	0.87	0.91
B4	0.32	0.62	0.65	0.74	0.76	0.77
