# Supplementary material for: Supervised spike sorting feasibility of noisy single-electrode extracellular recordings: Systematic study of human C-nociceptors recorded via microneurography
Source: PLoS One. 2025 Sep 26;20(9):e0329537. doi: 10.1371/journal.pone.0329537 (PMC12469167; doi:10.1371/journal.pone.0329537)
Supplement: S14 File — Computed error metrics for all datasets, along with the maximum achieved accuracy for SVM classification. These metrics were used to investigate how template similarity affects sorting quality. (CSV) [file pone.0329537.s014.csv]

dataset	mse	rmse	mae	max_accuracy
A1	1.43	1.2	0.83	0.97
A2	2.77	1.66	1.1	0.95
A3	1.44	1.2	0.8	0.93
A4	0.47	0.68	0.55	0.85
A5	2.32	1.52	1.11	0.99
A6	0.04	0.21	0.15	0.75
A7	0.14	0.38	0.34	0.57
A8	0.09	0.3	0.24	0.7
A9	1.35	1.16	0.82	0.85
A10	1.05	1.03	0.71	0.68
A11	0.06	0.25	0.18	0.49
A12	0.03	0.18	0.14	0.31
A13	0.38	0.62	0.54	0.75
A14	0.19	0.43	0.3	0.77
A15	0.51	0.71	0.49	0.77
A16	0.29	0.54	0.39	0.62
A17	0.12	0.35	0.24	0.55
A18	0.15	0.39	0.27	0.59
A19	0.26	0.51	0.34	0.69
A20	0.46	0.68	0.58	0.8
A21	0.27	0.52	0.35	0.72
A22	1.63	1.28	0.97	0.83
B1	4.9	2.21	1.69	0.78
B2	0.0	0.03	0.02	0.66
B3	0.0	0.06	0.05	0.92
B4	0.0	0.04	0.03	0.76
