# Supplementary material for: Supervised spike sorting feasibility of noisy single-electrode extracellular recordings: Systematic study of human C-nociceptors recorded via microneurography
Source: PLoS One. 2025 Sep 26;20(9):e0329537. doi: 10.1371/journal.pone.0329537 (PMC12469167; doi:10.1371/journal.pone.0329537)
Supplement: S16 ZIP Folder — This archive includes the raw extracted feature sets for A1, A3, and A6, as well as SPDFFV3 features for A1 and A3. It also contains waveform data used for plotting and template computation in Fig 3, along with the data used for PCA and clustering analyses presented in Fig 5. (ZIP) [file pone.0329537.s016.zip]

Archive with 6 entries (5 files):
- S16_features A1, A3, A6/
- S16_features A1, A3, A6/A1_raw_features.csv
- S16_features A1, A3, A6/A1_spdf_fv3.csv
- S16_features A1, A3, A6/A3_raw_features.csv
- S16_features A1, A3, A6/A3_spdf_fv3.csv
- S16_features A1, A3, A6/A6_raw_features.csv
