# Supplementary material for: Supervised spike sorting feasibility of noisy single-electrode extracellular recordings: Systematic study of human C-nociceptors recorded via microneurography
Source: PLoS One. 2025 Sep 26;20(9):e0329537. doi: 10.1371/journal.pone.0329537 (PMC12469167; doi:10.1371/journal.pone.0329537)
Supplement: S16 ZIP Folder — This archive includes the raw extracted feature sets for A1, A3, and A6, as well as SPDFFV3 features for A1 and A3. It also contains waveform data used for plotting and template computation in Fig 3, along with the data used for PCA and clustering analyses presented in Fig 5. (ZIP) [file pone.0329537.s016.zip › S16_features A1, A3, A6/A1_raw_features.csv]

spike_idx	spike_ts	track	0	1	2	3	4	5	6	7	8	9	10	11	12	13	14	15	16	17	18	19	20	21	22	23	24	25	26	27	28	29
0	511.69999712130715	Track1	-1.2959045	-1.2544653	-0.721018	-0.09088033	0.13243021	-0.6437307	-1.0364162	-1.3199129	-0.7101649	0.30575067	1.554511	3.0676868	4.0099254	3.2104204	0.043632224	-4.785042	-7.726295	-5.917402	-1.5228337	2.318499	4.742338	5.3408966	4.4295745	3.0663712	1.3466585	-0.6197223	-2.3131404	-2.7640405	-2.8627057	-2.6186736
1	511.75699712130614	Track3	-0.6746456	-0.6713568	-0.6239978	-0.7904121	-0.41647324	-0.41844654	-0.8177094	-1.710297	-2.0727265	-1.8319838	-0.55855024	1.0901318	2.4875433	2.1379442	0.28799108	-2.3690507	-3.8391652	-3.0995026	-0.032339405	3.0259192	4.53942	4.7160277	4.0553107	2.5799584	1.2026088	0.030148083	-1.2791315	-2.5676966	-3.0649698	-2.9330869
2	515.6996971213072	Track1	-1.0446382	-1.404107	-1.0808153	-1.137712	-0.7197025	-0.7262801	-0.55328816	-0.26321432	-0.6144602	-1.3939116	-1.3807563	-0.21453983	0.8342625	1.0960516	0.32844347	-2.9149983	-5.871686	-4.2430367	0.2741781	4.4887724	6.7728314	6.762636	4.7522044	2.0142853	0.34784746	-1.5942013	-2.55783	-2.6268957	-2.2638078	-1.7655494
3	515.7564971213066	Track3	1.3624448	1.5305027	0.5254433	-0.47073877	-0.536844	-0.3773363	-0.25532115	-0.7831767	-1.4024625	-1.3685876	-1.4705412	-0.9657064	0.3896154	0.5655668	-0.5427639	-2.486462	-2.6387355	-1.221906	0.80137444	2.2359505	2.655272	2.253381	2.0103388	1.817615	1.570626	1.0848696	-0.18494047	-1.4991541	-1.8592811	-1.8326416
4	519.6996971213072	Track1	0.3054218	-0.2832761	-0.6059093	-0.6756323	-1.5882814	-2.4946842	-2.1986887	-0.9413691	0.030805847	0.97272134	1.163801	1.3282412	1.5249116	1.2384568	-0.78120345	-4.900152	-7.2007275	-4.8495035	-0.9163741	2.4194653	4.1582494	5.458635	5.584924	4.3805714	2.5520039	0.26792932	-1.3722054	-2.0431268	-2.3026161	-2.4667292
5	519.756297121307	Track3	1.0559281	0.9115495	0.49156854	0.14394106	-0.7762702	-2.133241	-3.2047458	-3.3826723	-2.4812	-1.0163543	0.12519482	0.885239	1.279238	0.7296784	-0.4904717	-2.2220397	-2.523626	-1.2344035	0.11236845	0.9401621	1.4463093	1.7949224	1.8791156	2.064275	1.9297632	1.8468854	1.50485	1.0236979	0.13670567	0.04692104
6	523.6887515421694	Track1	1.7998556	1.9090437	2.1760943	2.097163	0.99048084	-0.29018262	-1.3376726	-1.4636347	-0.96669304	-0.49244496	0.21399279	1.1690631	2.1586635	2.7815616	0.84544444	-3.5944746	-6.529464	-4.646909	-0.24019259	2.9427125	4.2967076	4.805483	4.6463056	2.9502769	1.7383549	0.3527807	-0.86802834	-2.181587	-3.1248267	-3.2843359
7	523.7452515421694	Track3	-2.6903703	-2.4979732	-2.4943554	-2.1214013	-1.1482362	-0.60426486	0.7533578	2.0991364	2.6437612	3.2972445	3.6369765	3.6836774	3.0959704	1.6426508	-0.43785056	-3.3435352	-6.4952593	-6.6656237	-3.9582217	-0.5559192	2.52372	4.097736	4.3618255	3.2169979	1.735724	0.48170212	-0.69404966	-1.7040483	-2.2358527	-2.6262379
8	524.0224515421694	Track1	2.8305647	1.2976553	-0.37996736	-1.4024625	-1.7862691	-1.6188675	-1.8957871	-2.314456	-3.0620098	-2.9771576	-2.0631888	-0.5026403	1.3683647	2.3915105	1.2213551	-2.600585	-5.73454	-3.9342132	0.89707875	4.5992756	6.003586	6.53012	5.979907	4.289143	1.7242131	-1.0163543	-3.2307277	-4.2584944	-4.2650723	-3.6408472
9	524.0793515421694	Track3	-0.33984378	0.41822806	1.2927221	2.297122	2.0570397	1.3200192	0.63200074	-0.24117924	-0.807514	-1.3784541	-0.8489532	-0.06654309	0.58102417	0.30805284	-0.919334	-3.4694982	-5.7999883	-4.8416104	-1.9628794	1.3726401	3.293298	3.8796892	4.2884855	4.3315687	3.5564013	2.2652206	1.0953938	0.54583395	0.22221483	-0.32899067
10	524.3559515421695	Track1	0.22649029	0.2629961	-0.43160182	-1.7346344	-2.5180352	-2.4631114	-1.3676009	0.16334507	0.9714058	1.1614988	1.5173475	1.4482826	1.2618073	1.7324351	1.031262	-2.0891707	-5.368159	-3.9993324	0.35310957	4.097407	6.4847345	6.62977	4.975513	2.9805338	0.94969964	-1.1117302	-3.6138787	-5.0807114	-5.6325846	-5.5625315
11	524.4132515421694	Track3	-0.4848807	-1.8224462	-2.961371	-2.8722434	-1.9033514	-1.561313	-1.4652792	-0.5601947	0.73132277	1.9564024	2.4000614	2.4796503	3.031839	2.6338947	0.8806347	-1.8924984	-4.591656	-4.376236	-1.5784149	1.5087966	3.8408816	4.643017	3.836606	2.250421	0.48795086	-1.0778553	-2.226644	-3.2882824	-3.9546041	-3.9276354
12	524.6896515421694	Track1	1.1131533	1.8778001	1.1023003	-0.23953484	-1.0426649	-1.4241688	-1.0647	-0.98774153	-0.7170714	-0.6309043	-0.6621481	0.5672112	2.152086	2.9295573	1.8169574	-2.271701	-6.7284417	-6.836975	-2.62854	2.6519833	6.127573	7.689085	6.9001074	4.705175	2.291202	-0.16389205	-2.4687026	-4.103918	-4.6311226	-4.6722336
13	524.7471515421696	Track3	-0.22506404	-0.58650523	-0.9811639	-1.3278061	-1.3304372	-0.9795195	-0.6200512	0.06961386	0.5481361	0.46920463	0.0061397348	0.00515309	0.34324312	0.63857836	0.045934394	-1.5521042	-3.072534	-2.716681	-0.7710081	1.5561553	2.9726408	3.227193	2.2961354	1.2729893	0.6468004	0.39553526	-0.29840466	-0.72200465	-0.76048386	-1.0683178
14	525.0232515421694	Track1	0.7813127	1.8074198	2.7249944	2.505303	1.5413557	0.5662245	-0.30991554	-0.96767974	-0.06522756	0.805321	1.5472755	2.1836584	2.1011097	1.6847475	0.7846015	-1.7793624	-5.904246	-8.329153	-6.42389	-1.696484	2.4661663	5.050497	5.917091	5.210332	3.0558472	1.1894536	-0.41976207	-2.0914729	-2.7919955	-2.368064
15	525.0812515421693	Track3	-1.4919187	-1.4439018	-0.59012294	0.2524719	-0.051414534	-0.40890896	0.20412636	0.7237585	0.72836286	0.67705745	1.0605325	1.1092068	1.2410879	1.1121668	-0.034641575	-2.1878357	-4.3995867	-4.3716316	-2.5052085	0.027517032	2.127749	3.0709755	3.7451777	3.5557435	2.4214385	0.8806347	-0.44508597	-1.7451587	-2.724903	-2.6758995
16	527.6898073288769	Track1	0.2646405	0.7007369	0.8319603	0.35837168	-0.1395548	-1.1847422	-1.5889392	-1.168298	-0.5674301	-0.025761774	0.5849708	1.1052603	1.4456515	0.99146754	-0.3102444	-3.1080537	-6.610699	-6.6597037	-2.4427207	2.4036791	5.8684173	7.2631884	6.1022496	4.352946	2.5691056	1.0654657	-0.3250441	-1.659649	-2.9827485	-3.7865436
17	527.7476073288768	Track3	1.5798347	2.5243778	3.026248	2.6190953	1.5637195	0.18176243	-0.87921035	-1.0808153	-0.68648535	-0.39641145	-0.10929769	0.67409754	1.2476655	1.9060838	1.7978822	-0.18296719	-3.6369007	-5.38263	-4.412413	-1.5412511	1.4522291	3.7428756	4.704188	3.872454	2.2951488	0.7908502	-0.67234343	-1.1410007	-0.7765991	-0.53454185
18	531.6894073288769	Track1	-0.69076085	-0.19941127	0.28371564	0.21399279	-0.1415281	-0.63945526	-1.2064484	-1.0827886	-0.49770707	0.38238	0.8875412	1.2374701	1.8133396	2.300082	1.3190325	-2.8459327	-6.208797	-4.7498507	0.035739068	4.275659	6.5501814	6.526173	5.607946	3.2567923	0.2560896	-2.053651	-3.4099698	-3.842454	-3.8200898	-3.30966
19	531.746907328877	Track3	0.8477466	-0.06424092	-0.29708913	0.16531835	-0.3592478	-0.6950363	-1.1706002	-0.9805061	-0.20105568	0.99442744	1.7084268	1.565364	1.6239047	1.2118175	-0.24775688	-2.7502272	-4.860028	-4.266059	-0.92952937	1.8916131	3.5547569	4.2904587	5.0705585	4.349328	2.5793009	0.9585794	-0.30958664	-1.516256	-2.2707143	-2.4141078
20	535.6893073288769	Track1	-0.37865183	-0.8693439	-0.5651279	-0.26781866	-0.44048163	-0.7315422	-0.6440596	0.42875224	1.5689816	2.6704004	3.0075018	2.625015	3.0269058	3.2613966	1.2424034	-3.6082876	-8.129187	-7.638152	-3.9279642	0.15874073	3.7974696	5.2366424	4.4427295	3.1176765	1.8597118	0.18077578	-1.2811048	-1.8569789	-2.6393933	-2.5709853
21	535.7464073288771	Track3	-2.5739453	-2.7291787	-2.255257	-0.9311738	0.47183567	1.1411082	1.218724	1.0634924	0.28536004	0.5599758	0.80499214	0.8503777	0.92240256	0.8566264	-0.83678454	-4.0864873	-5.606931	-4.219686	-0.89795667	2.0392802	4.29309	4.9136834	4.3986597	3.0403898	1.3923728	0.21728161	-0.66971236	-1.6349828	-2.2111864	-2.5762475
22	539.6891073288768	Track1	-0.34148818	-1.1127169	-1.3077443	-0.8558597	0.12453706	1.0023205	1.0802653	-0.013264275	-0.7729814	-0.6496506	0.047578804	0.7194831	1.6406776	2.3474407	0.9812722	-2.9005275	-5.7144775	-4.1035895	-0.47665864	1.4407183	1.8380057	1.8393211	1.831757	1.823535	1.518334	1.0289599	1.2072132	1.8024865	1.0401418	-0.3849006
23	539.746107328877	Track3	0.20840181	0.47019127	0.56129134	0.5823397	0.4330277	-0.008988815	-0.36878538	-0.16619422	0.23767225	0.3001597	0.43532985	1.3331745	1.6571215	0.93490005	-2.269399	-6.329828	-8.38638	-6.282468	-1.3666143	2.9430416	5.3484607	6.259782	5.396477	3.9513848	2.4770193	1.6877074	0.77901053	-0.5914385	-1.9263734	-2.7068145
24	543.6889073288769	Track1	-2.1608672	-0.96406204	0.28207123	1.1871514	1.6107495	1.381191	0.943122	0.7020524	1.0519816	0.5425451	-0.5052714	-0.8693439	-0.45133474	0.5063682	-0.62794435	-4.225606	-6.637339	-4.8238506	-1.0091189	1.7238842	3.2255487	4.1069446	3.8846223	3.1998963	2.6296194	2.3020551	2.3089616	1.5811502	0.43335658	-0.20270008
25	543.7460073288771	Track3	0.14098114	-0.0020823034	0.073231556	-0.21355318	-0.4496903	-0.53881735	-0.17342961	0.87109715	1.5163608	1.5390536	0.93128234	0.18538012	-0.3612211	0.08441353	0.5889173	-0.7246357	-3.4964666	-4.5883675	-4.220015	-2.4719913	0.29983082	1.8824044	3.3751888	4.1312814	3.0499272	1.1420949	-0.046152428	-0.62334	-0.96373314	-0.89433897
26	547.6888073288769	Track1	0.011072957	-0.23460162	0.04494775	0.14459883	0.47808442	0.46229813	-0.10896881	-0.52533317	-0.5227021	0.13473238	0.9618682	1.7399994	1.6074606	1.4117769	1.1207176	-1.4580437	-6.217348	-6.9129486	-2.921576	1.1670898	3.4978607	3.6764421	3.1956208	2.7420962	1.5558264	0.47348008	-0.8693439	-1.3840451	-1.443244	-0.534213
27	547.745507328877	Track3	1.9800818	0.95627725	-0.5052714	-1.109428	-1.0614113	-0.6894453	-0.36319438	-0.75752395	-1.1110724	-0.4556102	0.5619491	1.2907488	1.83965	1.108549	-0.8061985	-3.061352	-4.3285475	-3.0314236	-0.39674035	1.828797	2.6322503	2.48853	2.141233	1.6715922	1.056257	-0.28064504	-1.6395872	-1.9852434	-0.7585106	-0.3355683
28	551.6882850890265	Track1	1.9100304	2.0106676	1.5091255	1.215764	1.8310992	1.7048092	0.49189743	-0.651295	-0.9847816	-0.56644344	0.32022145	0.28799108	-0.15994547	-0.31912422	-0.32800403	-2.6219625	-5.423412	-4.7880015	-1.4185778	1.2726604	3.129845	3.8556812	3.578765	2.3859196	0.9746946	0.17090933	-0.8114606	-1.8411925	-1.797451	-1.1475785
29	551.7449850890266	Track3	0.38270888	0.51294583	0.66488886	0.44980064	-0.13692375	-0.43785056	0.015677297	0.8151874	1.1266375	0.2807557	-0.6805655	-0.96735084	-0.13692375	0.5369541	0.28042683	-1.4185778	-3.5329728	-3.8776448	-2.2838697	-0.79797643	0.66653323	1.9215412	2.753607	3.1686528	3.1910164	2.4401846	1.7344084	0.87504375	0.23865889	-0.044836905
30	552.0218850890265	Track1	-1.2574252	-1.2587408	-0.18296719	0.824725	1.1766273	1.4153945	1.0421151	0.80795205	0.67047983	0.6014148	1.180245	0.56458014	-1.1074548	-1.834286	-3.1774483	-5.235946	-4.0105147	0.6911993	4.682153	6.9135914	7.062902	5.856249	3.4110367	0.6592979	-1.547171	-3.2425675	-4.1723266	-4.0644517	-4.055243	-3.5030444
31	552.0793850890265	Track3	-0.6884587	-0.23164168	0.81979173	1.2953532	1.0283022	0.7681575	0.26792932	0.12848364	-0.44574374	-0.88644576	-0.24150813	0.68889713	1.3943462	1.7429593	0.6375917	-2.6068337	-5.4240694	-4.3219695	-1.5369756	0.97206354	2.7739975	3.7073567	3.627439	2.2188487	0.5119592	-0.5361863	-1.2857091	-1.4198934	-1.5215181	-1.0209587
32	552.3555850890265	Track1	-1.2672917	-0.4631745	0.10513306	0.21695273	0.030805847	-0.05930769	0.75697553	1.0838829	0.5530693	0.46591583	1.2351681	2.0922298	2.1155803	1.6071317	0.6020726	-2.2345371	-6.418299	-8.656073	-6.243659	-1.1814533	3.3534827	6.0427227	7.222079	6.166052	3.720183	1.5229384	-0.063254274	-1.019972	-1.9812969	-3.4395695
33	552.4131850890266	Track3	-1.8010688	-1.7027327	-1.0475981	-0.6236689	-0.6549127	-0.81211835	-0.22868174	0.9385177	1.9258167	2.712497	2.7605133	2.3612535	2.4701128	2.0567107	0.83294696	-1.935582	-4.659407	-4.860357	-2.8965807	-0.46744993	0.75927764	2.014614	2.9920444	2.6312637	1.7199377	0.946082	-0.22802398	-1.1873733	-1.2741983	-1.4396263
34	552.6892850890265	Track1	1.2410879	0.83722246	0.27352032	0.3244969	0.35837168	0.4435519	0.5915484	0.88326573	0.48926637	-0.03628598	-0.39279374	-0.9999102	-0.8285625	0.310355	-0.41088226	-3.7322774	-6.608726	-5.775651	-2.0585845	2.425714	5.812179	7.183271	7.054351	5.844738	4.1473966	1.471962	-0.89236563	-1.8842763	-2.930127	-4.142727
35	552.7470850890265	Track3	-1.837246	-0.9048632	0.3836955	1.0477061	1.4374295	1.1730096	0.06599616	-1.0656867	-1.0531892	-0.040890325	0.7431625	0.9319401	0.8918167	0.517879	-0.7410798	-2.9968905	-4.026301	-2.546648	-0.28590715	1.8310992	4.089185	4.1862044	2.5427952	1.2473366	1.0779631	0.8694528	0.592535	-0.45330802	-1.9566306	-2.7048411
36	553.0229850890265	Track1	1.0529681	2.073155	2.015272	1.3252813	0.7744062	-0.12409737	-0.4408105	-0.052072298	0.19919313	-0.0770673	0.32581243	1.3430408	1.8103797	1.3700091	-0.21453983	-4.444973	-8.519253	-8.423217	-4.6663136	-0.20467338	4.107931	6.7521124	8.248506	8.047891	5.7973795	3.2268643	0.8326181	-1.8619121	-3.6803136	-4.0453763
37	553.0808850890267	Track3	0.72211415	0.29160878	-0.41943318	-0.15895882	0.7267185	0.67705745	0.027517032	-0.18132277	-0.7621283	-1.7533807	-2.0454292	-0.97886175	0.13571903	0.92404693	1.1601833	-0.124426246	-2.1977022	-3.2919002	-1.3297794	1.7110579	3.6340168	4.5045586	4.7295117	3.733996	1.7051381	-0.008659934	-1.157445	-2.0681221	-2.557501	-2.796271
38	553.3566850890265	Track1	2.611531	1.8761557	0.67179537	0.29062214	0.54221624	0.4504584	0.3139727	0.07684925	-0.12870172	-0.874606	-1.3623388	-0.9413691	-0.9377514	-0.8785526	-0.89795667	-2.55783	-5.9973216	-5.9739704	-1.5747972	3.6271102	6.6886387	7.6992803	7.124073	5.1998076	3.2975733	1.9320654	0.42316127	-1.7349633	-3.9056	-5.4924784
39	553.4150850890265	Track3	-0.16093211	-0.80521184	-1.2827492	-1.518887	-1.594859	-1.550131	-1.1896755	-0.39608258	0.31627488	0.9329267	0.8530087	1.1795872	1.5199785	1.6350865	0.9556195	-1.5290824	-4.46372	-5.0294046	-2.795942	0.3034485	3.0420341	4.3772826	4.339133	2.8769367	0.77506393	-0.8851302	-1.566904	-1.3708898	-1.314322	-0.8953256
40	553.6903850890266	Track1	-0.049112365	-0.7867944	-1.4307464	-1.2202615	-0.8006075	-0.58354527	-0.52796423	-0.51415116	0.13999449	1.1532768	1.7100712	1.7857137	2.2208219	2.2356215	1.0384974	-2.6867526	-7.082985	-6.7218637	-2.1608672	1.9698865	4.6074977	5.9858265	5.7355504	3.8392372	1.2223417	-0.8637529	-2.5288882	-3.6082876	-3.6217718	-3.4083254
41	553.7490850890266	Track3	-0.41647324	0.14459883	0.42480567	1.0628346	2.075457	3.2074604	3.3663092	2.3171837	0.9273358	-0.030694997	0.8447867	1.9366696	1.540369	0.65831125	-0.9196629	-3.4665382	-6.0216594	-6.1617656	-3.667487	-1.2143416	1.2864734	2.4072967	2.6095576	2.7552514	2.274758	1.5798347	1.4239454	1.0769765	0.5494516	0.13012804
42	554.0240850890266	Track1	-0.77725685	-1.2041463	-1.5544064	-1.1028504	-0.98215055	-1.1913198	-1.0607535	-1.2807759	-0.905521	0.35870054	1.0684255	2.1754365	4.07011	4.5788856	2.0527642	-2.657482	-6.087437	-4.343347	0.37152693	3.9967701	6.116391	6.262084	4.9607134	3.2123935	0.97041917	-1.0571357	-2.6610997	-4.289081	-4.589683	-3.9917681
43	554.0831850890265	Track3	0.78887695	0.7609221	1.0638213	1.4660422	1.1878092	0.5399141	-0.14777684	-1.0959439	-1.1867155	-0.51776886	0.39882407	0.368567	-0.3539857	-0.8397445	-1.6152498	-3.21231	-5.153395	-4.648225	-1.9924788	1.122362	3.70637	5.420485	5.5250683	4.233563	3.0413764	1.7452614	0.53629637	-0.55657697	-1.3518146	-1.7451587
44	554.3578850890266	Track1	-0.5740077	-0.8486243	-0.27308077	0.31923482	1.0529681	1.0184357	0.34258538	-0.40200245	-0.50066704	0.14295442	0.97864115	1.3798754	2.299753	3.3870285	2.1524148	-2.3259668	-6.855393	-6.8425665	-2.55783	1.7459192	4.509821	5.391215	4.6713004	3.165035	1.4061859	-0.27702737	-1.3656276	-2.5762475	-3.6135497	-3.5773723
45	554.4170850890265	Track3	-0.5575636	-0.5411195	-0.38687387	-0.1987535	-0.21421094	-0.74930185	-1.2123684	-0.8137628	-0.18724264	0.79907227	1.1986623	1.7090846	2.3125794	1.4897215	0.04297446	-2.504222	-2.933416	-1.129161	1.0236979	2.318499	2.8831854	2.3612535	1.7771628	1.3275834	0.42381904	-1.0896951	-2.3966768	-2.4298942	-2.0283272	-1.4366664
46	554.6914850890265	Track1	-2.8153462	-1.8079753	-0.9140719	-0.39476705	-0.061938744	0.30311963	1.0575725	1.7324351	2.267194	2.5566082	1.6748811	0.3442298	-0.6608326	-0.32997733	-0.05897881	-2.4821868	-6.6465483	-8.243313	-4.3834715	1.144397	4.4026065	5.730946	6.027265	5.3760867	3.8806758	1.7649943	-0.7446975	-2.6808326	-3.8036456	-3.2359898
47	554.7509850890261	Track3	0.51952344	2.0284271	2.7394652	3.276525	2.8019521	1.9994857	1.0414574	0.53465194	-0.2023712	-0.85881966	-1.4373242	-1.6307073	-0.6203801	-0.07542289	-0.9213073	-3.4359517	-5.1034045	-3.8105521	-0.6341931	2.4490645	4.341435	4.204293	2.789126	1.3851376	0.10315977	-1.1511961	-1.7935045	-2.2703855	-1.9092714	-1.1252145
48	555.6912969824976	Track1	0.11401285	0.27812466	0.003837564	0.34061208	0.8766881	0.9434509	0.86123073	-0.22111745	-1.4113424	-1.5086917	-0.5957139	0.17354038	0.5284032	1.0131736	0.6911993	-2.102655	-5.771704	-6.096317	-2.299985	1.7557856	4.2348785	5.607617	5.4974427	5.4139075	3.896462	0.8914878	-2.1963866	-4.520288	-5.5178027	-5.1254396
49	555.7506969824975	Track3	0.69580364	-0.0787117	-1.0232608	-1.4784344	-1.6188675	-1.3948982	-1.1597471	-1.594859	-1.2475587	-0.23493049	0.13769232	0.048894327	0.18702452	1.2588475	1.9238433	0.36001608	-2.5459902	-3.4645648	-1.7014172	0.9302957	2.5954158	2.9667208	2.87891	2.0859811	0.995743	0.6691643	-0.1648787	-1.6882619	-3.0143216	-3.5550082
50	559.6909969824977	Track1	1.4150656	1.1677475	0.56490904	0.37810454	-0.12311072	-1.1788223	-1.4353508	-1.687933	-2.0020165	-2.2417727	-1.7747581	-0.48455182	1.1088779	1.8653027	1.6765255	-1.0334562	-5.4569583	-5.532603	-1.3291217	3.2650144	6.712976	8.165957	6.978051	4.588423	1.6410065	-1.0012257	-3.2198744	-4.1167445	-4.6294785	-4.222317
51	559.7500969824977	Track3	0.39389083	0.026859269	0.21695273	0.6218054	1.2940377	1.8922708	2.263905	2.105385	1.3088373	0.4886086	0.41691253	0.62147653	0.55602926	-0.95353776	-3.2159278	-5.7174377	-6.6945662	-4.503844	-0.9328182	1.9633089	3.7293916	4.2592154	3.3127017	2.2553542	1.7275019	1.1052603	0.1945888	-0.8397445	-1.2561097	-0.79764754
52	563.6904969824977	Track1	-2.0954194	-1.5817038	-1.2728827	-0.40167356	-0.022801839	0.28996438	0.76322424	1.3880974	1.2785803	1.174654	1.1624855	1.2068843	1.8192595	2.507605	2.0392802	-0.4990226	-5.115902	-6.957678	-3.618483	0.90332747	4.1631827	5.779949	5.8381605	4.959069	3.573503	1.8916131	-0.17342961	-2.8350794	-4.591985	-4.8675923
53	563.7493969824985	Track3	1.0190935	-0.7167425	-1.1558005	-0.8594774	-1.2179593	-1.148894	-0.61413133	0.09888431	-0.03201052	-0.03201052	0.7138921	1.1726807	1.006596	1.6462685	1.2953532	-1.7520652	-4.8327303	-5.411243	-3.2728248	-0.19414917	2.8549018	4.479235	4.4627914	3.8606143	2.3418496	0.29423982	-1.1561294	-1.9730748	-1.9865589	-1.902036
54	567.6899969824977	Track1	1.2835134	0.55175376	-0.051414534	-0.40233132	-0.060623217	0.6050325	0.37777567	-0.42305088	-0.9160452	-0.7341733	-0.50033814	0.33403447	1.8133396	2.581603	1.6235758	-1.8809874	-6.5153213	-7.461867	-3.9299376	0.9539751	4.99985	6.6064196	6.386071	5.021556	3.3321056	1.933052	-0.13199052	-2.05398	-3.5487595	-4.057874
55	567.7485969824986	Track3	0.90562963	0.11072404	-0.4187754	-0.9772173	-1.0683178	-1.6129476	-1.7668649	-0.47961858	0.9401621	1.2877889	1.4683442	2.1974714	2.381644	1.2608207	0.22155707	-0.80850065	-2.1884935	-3.3132777	-4.003608	-3.7355661	-1.4988252	1.1720229	3.33967	4.343408	4.1256905	3.5994844	2.786495	1.2894334	-0.40200245	-1.9237423
56	571.6896969824977	Track1	1.581808	1.738026	1.41671	1.6479129	2.1323533	2.625344	2.6519833	1.482815	1.1315707	1.0046227	0.763882	0.33995432	0.06665393	0.13670567	-0.25334787	-2.3499753	-5.954895	-6.966558	-4.4400396	-0.9795195	2.8170807	5.752652	6.535711	5.06135	2.3566492	-0.3849006	-2.0372071	-2.4798846	-1.5590107	0.10513306
57	571.7480969824993	Track3	0.12881252	0.1820913	0.10052872	0.11697279	0.6379206	0.82143617	0.1061197	-0.3612211	-0.52895087	-0.57039	-0.04450802	0.07224491	0.7207986	1.0789498	0.98258775	0.121248245	-1.6501114	-1.7905445	-0.0984446	1.251941	1.9705443	2.0991364	2.0928876	2.053422	1.2641095	0.79742783	0.30081746	-0.47304094	-1.4692258	-2.2388127
58	575.6893969824977	Track1	-0.41219777	-0.030694997	-0.37898073	-0.7134537	-0.59374064	-0.681881	-0.5615102	-0.44837478	-0.26946306	-0.5210577	-0.81211835	-0.80882955	-0.506258	0.08276912	-0.3372127	-2.5200083	-5.3286924	-5.034338	-0.79172766	3.6761131	6.210779	7.63482	7.189191	5.012018	2.6776357	0.88458127	-0.9555111	-2.3828638	-3.0991738	-3.4481206
59	575.7475969824994	Track3	-1.5892681	-2.3924015	-2.3045895	-1.5537487	-0.8180383	0.028174795	0.56490904	0.63890725	0.23208126	-0.34050155	-0.6184068	-0.15731442	0.9233892	1.3621159	0.3383099	-1.7112837	-3.317882	-2.1112058	0.4257923	2.4424868	3.4008415	3.8139133	3.053216	1.9139769	0.7332961	-0.35628787	-1.2870247	-1.963866	-1.944133	-1.9990566
60	579.6890969824977	Track1	-2.0214207	-2.41049	-2.090486	-1.0995616	-0.3303062	-0.20697555	-0.39641145	-0.27867177	0.7244163	1.306864	1.3963195	2.158006	3.2538323	3.475168	2.6940796	-0.3661543	-4.9948716	-7.42832	-5.259955	-0.8568464	2.84668	5.38398	6.552812	6.321611	4.258558	1.6738944	-0.91867626	-3.719122	-5.8736596	-5.9683795
61	579.7471969824995	Track3	-1.6899062	-1.3077443	-0.60393596	-0.2941292	0.09658214	0.52314115	0.84051126	1.3525784	1.8166285	2.1971426	2.1510994	1.6219313	1.0842118	0.6310141	-0.7969898	-3.2159278	-5.5503626	-5.6631713	-3.1307466	-0.029050589	2.2869267	3.67118	3.9165237	3.178848	2.2063513	1.5795058	0.730665	0.17617144	-0.032339405	-0.23854819
62	583.6889969824977	Track1	0.5951661	0.69646144	0.68067515	-0.21881528	-0.4118689	0.32745683	0.9395044	1.1075624	1.2542431	1.7008626	1.8827333	1.8005133	1.6969161	1.3542228	-0.7798879	-4.542652	-7.780233	-7.3516884	-3.7865436	0.73559827	4.070439	5.876639	5.598079	3.4797723	1.1901114	-0.17540291	-0.118177496	0.081782475	0.21596608	-0.03201052
63	583.7466969824997	Track3	0.7227719	1.4666998	1.3196903	0.73757154	0.8658351	0.8862257	0.84380007	1.034222	0.94641083	0.45539162	-0.11784861	-0.2997202	-0.36944315	-0.52763534	-1.106797	-3.1268	-5.118204	-5.1556973	-3.0001795	0.13045692	2.7966902	4.1260195	4.633479	4.102011	2.9078515	1.7847271	0.9618682	0.0054819714	-1.6139343	-2.0125408
64	587.6887969824977	Track1	0.00942855	-0.31649315	-0.025761774	0.15183422	0.09888431	-0.09943125	-0.38391393	-0.6647792	-1.0272075	-1.3149797	-1.3524723	-0.90321875	0.56754005	2.4839256	2.873648	-0.28360498	-4.671576	-5.641464	-2.7291787	1.2509543	4.2184343	5.584595	5.50698	4.818309	3.8326595	1.9202256	-0.89828557	-3.0879917	-4.2492857	-4.3831425
65	587.7463969824997	Track3	1.2361547	1.6742233	1.2976553	0.74710906	0.24885422	0.03409466	-0.14580356	-0.7874522	-1.2554519	-0.95781326	-0.18526936	0.5376119	0.35738504	-0.27538294	-0.24545471	-1.087064	-3.22711	-3.5566525	-1.7010883	0.5083415	2.1142647	3.1130722	3.412352	3.4896388	2.9085093	2.2070088	1.0740166	-0.4769875	-1.7816646	-2.935718
66	591.6887969824977	Track1	-0.0787117	0.16926493	0.56129134	1.1131533	0.97535235	0.37777567	-0.14185697	-0.42962852	-0.03562822	1.3617871	2.860164	3.4965453	3.6379633	2.5069473	-0.89697003	-5.6342287	-8.694223	-6.8879533	-2.4377873	1.7133601	4.011241	4.2398114	3.616915	2.5822606	1.370338	0.86123073	0.5053815	0.20050865	-0.3066267	-1.623143
67	591.7460969824998	Track3	-1.084433	-1.5320424	-2.3098516	-2.195729	-0.88874793	0.595495	1.6094339	1.8468854	1.6630414	1.5910167	1.4584779	1.226946	1.1256508	0.084742405	-1.704706	-3.9437509	-6.0739527	-5.273768	-2.4719913	0.26365387	2.3510582	3.9790106	5.5911727	5.5619025	3.3238838	0.38468218	-1.4478483	-1.893485	-1.4853411	-1.1456051
68	595.6968947934726	Track1	1.845241	1.8044598	1.6919829	0.45703602	-1.4698836	-2.5943363	-2.569341	-2.2302618	-2.4466672	-2.1954	-1.1452763	0.52281225	2.3260634	3.2294953	2.4704416	-0.48751175	-4.456813	-4.996187	-1.8527035	2.3513873	5.017938	5.8782835	5.5954485	3.6751266	1.3173882	-0.7542351	-1.9043381	-2.2703855	-3.4333208	-4.996516
69	595.7541947934748	Track3	1.9672555	1.9679133	1.7524968	1.237799	0.3836955	-0.24611247	-0.61182916	-1.0469404	-1.3107042	-1.084433	-0.6341931	0.6014148	1.4153945	0.9812722	-0.8071852	-4.153251	-7.1980963	-6.543277	-2.9656465	0.7260607	3.3265147	5.515531	6.227223	5.2188826	3.2140381	1.2476655	-0.25203234	-0.25203234	-0.30268013	-0.51842666
70	596.0307947934726	Track1	-1.6691866	-1.4600171	-0.85125536	-0.013593157	0.6155567	0.2968709	-0.28426275	-0.65984595	-0.7785724	-0.7716659	-0.5723633	0.17814472	0.813543	1.900164	2.0882833	-0.90782315	-4.947183	-5.7786107	-2.008923	2.84076	5.8647995	6.652462	4.9360476	2.5835762	1.5476044	0.6438405	-0.19086035	-1.2370346	-2.235524	-2.8028488
71	596.0884947934745	Track3	-0.3664832	-0.4085801	-0.7272668	-0.7631149	-0.509218	-0.5167822	-0.52599096	-0.4648189	-0.19842462	0.4386187	0.86780834	1.4186833	2.6016645	2.0932164	0.02061052	-2.6726105	-4.4262266	-3.2820337	-0.5088891	2.2126	4.1072736	4.576912	3.6093507	2.0830212	0.24161883	-1.3629966	-2.710761	-3.4543693	-3.4622626	-2.7867334
72	596.3644947934727	Track1	-0.31616428	0.090333395	-0.32635963	0.14459883	0.5241278	0.22122818	0.32351026	0.5182079	0.48104435	0.5267588	0.66751987	2.2464745	4.406882	4.408855	0.22681917	-5.6447535	-7.3474126	-4.2499437	-0.73318666	2.2879133	4.171405	4.6150618	3.5008206	1.8475431	1.0595458	-0.31155995	-1.530398	-2.3276112	-2.6673484	-2.5857852
73	596.4225947934743	Track3	1.248981	1.5466177	1.4824861	1.1957024	0.6819907	0.3738291	0.61983216	0.15249199	0.5251144	0.09460885	-0.919334	-1.5988057	-1.4037781	-0.83086467	-1.1863866	-2.5831542	-3.1662662	-1.9783369	0.57148665	2.4763615	3.0936682	2.7904415	2.2958064	1.5936477	0.53530973	-0.7621283	-1.1850711	-1.4083824	-0.6161046	-0.42009094
74	596.6981947934727	Track1	0.3804067	-0.28097394	-0.874606	-1.2337457	-0.61117136	-0.5884785	-0.009317697	0.3577139	0.36067384	-0.052072298	-0.25565004	0.501435	1.4588068	1.4903792	-0.24940129	-3.8033166	-5.731909	-3.951973	-0.5023114	2.070195	3.2410061	3.4972029	3.3547983	3.0782108	2.5079339	1.589701	0.35902944	-0.36549655	-1.1498806	-1.5935435
75	596.7564947934746	Track3	0.74118924	0.60273033	0.943122	1.400266	1.5712838	1.4969568	1.2183951	0.18636677	-0.89302343	-1.1327788	-1.6435337	-2.0464158	-1.6445204	-0.3681276	-0.52138656	-1.715888	-3.0606942	-3.337944	-1.4695547	1.932723	4.915657	5.9624763	5.023858	3.2663298	1.5883856	0.83689356	0.3754735	-0.6470195	-1.2034885	-1.0785131
76	597.0318947934726	Track1	1.0990115	0.5050527	0.16038513	-0.4681077	-0.6529394	0.10546194	1.0993403	1.216093	0.80433434	0.6053614	0.34126985	0.44256526	1.5841101	1.9593624	0.7681575	-2.594665	-6.371597	-6.534397	-3.1961946	1.4065148	5.725355	7.506229	6.3883734	3.064398	0.3965219	-0.16027434	-0.048125718	-0.07147631	-0.8348113	-2.1806002
77	597.0905947934738	Track3	-2.235524	-2.1483696	-1.741212	-1.3370149	-0.66346365	-0.09910236	0.56754005	0.8322892	0.9131939	0.69087046	0.51294583	0.8737282	1.3367921	1.0144892	0.16630499	-1.7708116	-3.5303419	-2.964331	-0.79567426	1.9915926	3.8241086	3.4458978	2.3234324	1.4459804	0.5244567	-0.6927341	-1.6810265	-1.5935435	-1.1617204	-0.5917673
78	597.3655947934726	Track1	1.2200395	1.5913455	1.4936681	1.5548398	1.33153	1.0194224	0.44618294	-0.49507603	-1.3715476	-2.0474024	-1.7813358	-0.90387654	0.29752865	1.3387654	1.2032666	-1.7964644	-6.2453036	-7.707548	-4.01479	1.0470483	5.5375657	7.998559	7.691387	5.790473	2.971654	0.4678891	-1.5251359	-2.580852	-3.3195264	-4.412742
79	597.4247947934733	Track3	-1.3294506	-0.49803597	-0.26255655	-0.40331796	-1.06174	-1.6797109	-1.1847422	-0.11719085	0.77637947	2.3934839	3.8477879	4.5940137	4.0411687	2.8045833	1.2917355	-1.814553	-4.194033	-3.9276354	-2.5907185	-1.2087506	-0.4135133	-0.0017534217	0.22945021	0.044289988	-0.272423	0.015348417	0.55734473	0.13539015	-0.3355683	-0.90058774
80	597.6992947934726	Track1	0.25510296	-0.017868616	0.15183422	0.7961123	1.5880567	1.7186221	1.0605325	0.48959526	0.48038658	0.362976	-0.712796	-0.9923459	-0.6059093	-0.08331605	-0.48816952	-3.2738116	-6.560708	-5.890104	-1.196582	3.958949	6.948781	7.6631036	6.453162	4.0230803	1.2673984	-1.0104344	-2.96466	-4.0105147	-4.2302103	-4.2512593
81	597.7586947934732	Track3	0.45604938	-0.0734496	-0.2674898	-0.45330802	-0.52138656	-0.22539292	0.24457876	0.50735486	0.1485454	0.40605944	0.42053023	-0.056018878	-1.2376922	-1.9569595	-2.8604035	-5.1790485	-5.956539	-3.7270153	-0.3937804	3.34263	5.7677803	6.574189	6.0266075	4.3272934	2.1527438	0.3050929	-1.6376139	-2.8465903	-3.2484875	-3.1350222
82	598.0329947934727	Track1	-0.08463158	0.2261614	0.33962545	0.31331494	0.10546194	0.17814472	0.4728223	1.4551891	1.5499066	0.47512448	0.24589428	0.97601014	2.2803493	3.260081	1.9376563	-2.422001	-7.2720966	-7.4924536	-4.1111536	-0.02937947	3.0706468	4.6759048	5.0623364	4.4542403	3.3360522	1.5795058	-0.31517765	-1.6931951	-2.2532835	-3.095227
83	598.0924947934728	Track3	0.96910363	0.44256526	0.06829833	-0.10600888	-0.6493217	-1.1021926	-1.269265	-0.7308845	-0.0770673	0.7402026	1.3499473	1.4042126	1.325939	1.2128042	0.85596865	-0.015895328	-1.4919187	-2.3973346	-1.6708311	0.32910123	2.395786	4.2904587	4.5923696	3.2979023	1.5380669	-0.6263	-1.9207823	-2.3858237	-2.447654	-3.2343454
84	599.6895719874642	Track1	-0.89598334	-1.1245567	-0.91144085	-0.3013646	0.8069654	1.5673373	2.2293727	2.3721066	0.88293684	-0.79402983	-0.9923459	-0.43258846	0.10381753	0.5369541	-0.53125304	-3.4816668	-6.9020953	-6.807704	-3.029779	1.3312012	4.333213	5.704636	6.171314	5.1633024	3.4284673	1.2272749	-0.65557045	-2.045758	-2.031945	-1.4195645
85	599.7491719874641	Track3	-0.6157757	-0.41976207	0.3212081	0.6658755	0.4402631	0.24786757	0.84906214	1.6627125	1.4831439	1.3588271	1.0338931	0.13078581	-0.15994547	0.3945486	0.7300073	-0.07147631	-2.876519	-4.7906327	-4.1808777	-1.8609256	0.17452703	1.3996083	1.9376563	2.147153	1.6906673	0.83623576	0.69547474	0.11335509	0.064680636	0.13670567
86	603.6891719874642	Track1	-1.2205904	-0.3470792	1.1914269	2.0287561	1.9044394	1.238128	0.15282086	-0.16520758	0.27154702	0.1929444	0.20478411	0.9658148	2.0488176	2.6677694	1.4542024	-2.5203373	-7.243812	-8.389011	-4.630794	0.8858968	4.604209	5.8996606	5.856249	4.8811245	3.6432252	1.8708936	-0.9847816	-3.69314	-4.9087033	-4.8577256
87	603.7484719874641	Track3	-0.2059889	0.09855543	0.74086034	1.2713449	1.804131	1.4038837	0.68067515	0.329759	-0.27505407	-0.45659685	-0.73844874	-1.0785131	-0.9735996	-1.1337653	-2.005963	-3.329722	-2.8926342	-0.6299177	1.6525172	3.9796684	4.942625	4.5476418	3.9898636	2.2655497	0.36626482	-1.0699621	-1.6609645	-2.4802134	-3.721424	-3.5592837
88	607.6887719874642	Track1	-0.5467105	-0.36746985	-0.3773363	-0.22736621	0.257734	0.75697553	0.9325979	0.60634804	0.2261614	0.61588556	0.7013946	0.4274367	0.49518624	1.0986826	0.017321706	-4.0907626	-7.614472	-6.223268	-1.8221173	1.9718598	5.067928	6.666933	6.224263	4.308876	2.0580263	0.29456872	-0.42633972	-0.6815522	-1.6057122	-2.5121152
89	607.7476719874642	Track3	-1.0472692	-1.9480796	-2.7232587	-3.326762	-2.805151	-1.5511177	-0.62498444	-0.1681675	0.31463048	0.87471485	1.1019714	1.1029581	1.367378	1.7261864	1.8551074	0.6504181	-2.2795942	-4.401889	-3.79937	-1.255123	1.6755389	3.9816418	4.471671	3.491612	2.155046	0.3544251	-1.2712383	-2.1233745	-2.2976828	-1.8036999
90	611.6883719874642	Track1	1.3555382	1.194058	0.31002614	-0.76377267	-1.4166045	-1.8217884	-2.3983214	-2.9830775	-3.0087304	-1.6152498	0.07915142	1.4341407	2.7049327	2.7220345	0.5527404	-3.9904525	-6.829082	-4.529168	-0.23756154	3.6448696	5.752652	6.6327295	6.1640787	5.0458927	2.7910993	0.16926493	-1.963866	-3.4412138	-4.6413183	-5.259626
91	611.7469719874641	Track3	0.5409007	0.77309066	1.4338118	2.0310583	1.6137093	0.49156854	-0.3286618	-0.6841832	-0.9120986	-0.46218783	0.2662849	0.94838417	1.5610886	2.5536482	1.8902975	-0.29511586	-3.4537115	-5.249759	-4.090105	-1.2778159	1.356196	2.7513049	3.0568337	2.9210067	2.346783	0.6152278	-0.17967837	-0.6404419	-0.89960104	-1.3176107
92	615.6879719874642	Track1	-1.1436318	-1.132121	-0.9117697	-0.3793096	0.42941	0.6537069	0.27976906	0.18439347	0.24984086	0.5629357	0.6435116	0.23898777	0.8395246	1.7567723	1.5992386	-1.218946	-5.1481333	-5.7374997	-2.6509042	1.2016222	3.518909	4.753191	5.326426	4.751218	2.9246242	0.4366454	-1.9319643	-3.1797504	-3.209679	-3.0133348
93	615.7463719874643	Track3	0.8891856	1.5775325	1.5920032	0.8128852	0.51557684	0.51952344	0.573131	-0.20993549	-1.4652792	-2.3805616	-2.2766342	-1.4027914	0.105790816	0.730665	-0.39772698	-3.123511	-4.572581	-3.676038	-0.88710356	2.3148816	4.5453396	4.831464	3.2045004	1.6370598	0.82998705	0.56425124	0.6763997	0.76322424	0.5994415	0.2350412
94	619.6877719874642	Track1	1.1680764	1.4407183	1.2371414	1.0486927	-0.09285361	-0.9548533	-0.980835	-0.58617634	-0.10535111	0.37317133	1.2276038	2.2250974	1.5643773	0.36955363	-1.5448688	-4.485426	-7.6973524	-7.837131	-3.6793268	1.5482622	6.1154046	7.952187	6.7925644	4.401291	1.9843572	-0.17869172	-1.2699227	-1.1156769	-0.7818612	-0.56052357
95	619.7460719874642	Track3	0.14229666	0.18373571	0.62838304	0.45539162	-0.06456979	-0.6753034	-1.3080732	-1.1755334	-0.7167425	0.13308798	0.7415181	1.1595255	1.3581693	0.90365636	0.0742182	-1.0735799	-1.9635371	-2.3858237	-1.8921695	-2.2019777	-2.3318868	-0.93577814	0.8733993	1.7324351	2.006721	2.969023	3.2377174	2.598047	1.8922708	0.7461224
96	623.6875719874641	Track1	0.67672855	0.51261693	-0.0017534217	-0.7900833	-0.5095468	0.087044574	0.0015353934	-0.38884717	-1.0528603	-1.0420072	-1.1209389	-0.38720277	0.6310141	1.2956821	1.3223214	-1.3054421	-4.904099	-5.8200507	-2.8798077	1.3772444	4.764373	5.809548	5.563876	4.6762333	2.946988	1.3558671	0.04724992	-0.95386666	-2.4328542	-2.9705799
97	623.7458719874642	Track3	-0.66642356	-1.0933129	-2.1776402	-2.6778727	-2.3660908	-1.2363768	0.53004766	2.12742	2.4954364	1.8274815	1.2752914	0.51985234	0.015019535	0.12453706	-0.44212604	-2.577563	-3.4586449	-2.1990178	0.11960384	2.014614	3.2541614	3.5649521	2.9075224	1.7975534	0.8477466	0.33732328	-0.20993549	-0.7838345	-1.2475587	-2.1437652
98	627.6874719874642	Track1	-0.09877348	0.025214862	-0.015237564	-0.01885526	0.54912275	0.28470227	-0.62465554	-0.70753384	-0.26847643	0.4889375	0.99080974	1.1486725	1.3601426	1.642322	2.0932164	0.11335509	-4.057874	-5.58358	-2.4966576	1.7807804	4.6624203	5.603999	5.0593767	2.9440281	0.19524656	-1.9622216	-2.8640213	-2.8268573	-2.6170292	-2.5884163
99	627.7455719874642	Track3	-1.3781252	-1.1416585	-0.8818414	-0.39575368	0.3560695	0.520839	0.7480957	0.8539954	0.53333646	0.47019127	0.7809838	1.4821572	1.7929491	1.6173271	0.5846419	-2.1654716	-4.0855007	-3.335313	-1.3830584	0.3386388	1.7255286	2.5059607	2.7167723	1.7067825	0.2741781	-1.202173	-2.0970638	-2.6591263	-2.0062919	-0.53815955
100	631.6874719874642	Track1	0.8895145	1.3091662	1.180245	0.84906214	-0.16685198	-0.53815955	0.043303344	-0.08364493	-0.071805194	-0.15106566	-0.034312695	0.52281225	0.7553311	1.0457329	-0.74667084	-3.8417962	-6.7711973	-5.599038	-1.6823419	1.9863305	3.9309943	4.4259567	4.202648	3.630399	2.2221375	1.0325776	-0.5990027	-1.8079753	-2.209542	-2.6532063
101	631.745271987464	Track3	-2.1835601	-3.1843548	-3.4339786	-2.4742935	-0.8045541	0.40967715	1.7222399	2.3799996	2.5464127	2.8641105	2.4826102	2.1843162	2.0530932	1.301273	-0.48356515	-3.7483928	-6.095001	-4.779122	-1.3232018	2.1504416	3.9063284	4.1990304	3.1791768	2.6289616	2.2790337	1.0309331	-0.45396578	-1.0107633	-1.193622	-1.255123
102	635.6874719874642	Track1	-1.6547158	-2.2453904	-2.5660522	-2.9932728	-2.4851468	-1.0577935	1.0128448	2.6394858	3.0722911	2.7687354	2.8976562	3.3087552	3.3485496	3.255148	1.7758473	-1.9372264	-5.97101	-6.874469	-3.937502	0.30772397	3.4146543	4.79759	4.829162	4.186862	2.4299893	0.71454984	-0.27044973	-0.6575438	-1.4593593	-2.0809486
103	635.7451719874641	Track3	-0.32964844	0.82077837	1.1430815	0.9539751	0.43039665	-0.6108425	-0.86835724	-0.20368673	0.736256	1.567995	1.477224	1.1697208	0.7964412	0.58727294	0.13571903	-1.2110528	-3.5635593	-5.0991287	-4.601852	-1.9454485	1.2996286	3.7626083	4.2884855	3.0055287	1.7205955	0.7619087	0.09592438	-0.65984595	-1.1439607	-1.5928857
104	639.6944771232196	Track1	0.42645007	0.33436334	0.07882254	-0.4806052	-1.2587408	-1.969457	-2.376615	-1.9743903	-0.80882955	0.5323498	1.1272953	0.9368733	0.6270675	1.4216433	1.6160115	-1.3060999	-5.428674	-5.851624	-1.7221369	2.889434	6.3281884	7.363825	6.3015494	4.244745	1.9948814	-0.56183904	-3.0676007	-4.384129	-5.081369	-4.9146233
105	639.7520771232196	Track3	1.0993403	1.2641095	1.1144689	0.06435176	-1.448835	-2.1381743	-1.8859206	-1.3041266	-1.2768294	-0.7946876	-0.41811767	0.1521631	1.1891248	1.2637806	-0.18165165	-2.2647946	-2.7985733	-1.06174	1.4838016	3.167995	3.9849305	3.7027524	3.1781902	2.2681806	0.8036766	-0.96110207	-2.4946842	-2.8666523	-2.2249997	-1.3531301
106	640.0283771232196	Track1	0.092635565	1.4025682	1.8070909	1.2318792	-0.03760151	-0.83086467	-1.076211	-1.2557808	-0.8989433	-0.66609466	-0.4335751	0.030148083	1.1983334	2.816094	2.3234324	-0.7759413	-4.9106765	-5.807553	-2.2730167	2.2313461	5.396148	6.2788568	5.6352425	4.5134387	2.3477695	-0.3845717	-2.492711	-3.6372294	-4.0078835	-3.59283
107	640.0861771232197	Track3	-0.55690587	-1.0650289	-0.5503282	0.25707623	1.119731	1.4288787	0.9769968	0.26431164	-0.27702737	-0.08463158	0.56490904	1.4989301	1.699547	0.9177982	-0.6470195	-3.090294	-5.2339725	-4.568963	-1.6007789	1.1286107	2.7365053	3.4169564	3.3682823	2.8756213	1.5834523	0.24260546	-0.87526375	-1.5721661	-1.4646214	-1.0548335
108	640.3618771232196	Track1	0.863204	1.4657133	1.7557856	1.0970381	-0.17638955	-1.3248461	-1.6639245	-1.0433227	-0.3612211	0.039685648	0.3442298	1.0108715	1.180245	1.3137705	0.5685267	-1.3942405	-5.0159206	-6.930709	-3.9700618	1.4913659	5.063981	6.4439535	6.8478155	5.3579984	3.33671	1.009227	-0.7417376	-2.104628	-3.1616619	-3.638874
109	640.4203771232196	Track3	-0.72562236	0.63857836	1.5910167	1.510112	1.0378397	0.3475186	-0.40594903	-0.8459933	0.09164892	0.8510354	0.92207366	1.3558671	2.0287561	1.9761353	0.76289535	-1.8645432	-4.2650723	-3.6859045	-2.1907957	-0.20993549	1.3956617	2.1721478	2.3918393	1.6143671	0.32679906	-0.9979369	-1.157116	-0.7318711	-0.5167822	-0.5361863
110	640.6956771232196	Track1	1.4246032	1.414079	-0.22966838	-2.3611574	-3.1787639	-3.0195837	-1.9500529	-0.6470195	0.8227517	1.6758677	1.6357443	2.3717778	3.2160113	3.7543864	3.0907083	-0.98905706	-5.9354906	-8.019666	-5.108338	-0.45495242	2.9325173	4.457858	4.874547	3.9198124	2.4812946	0.52971876	-1.6080143	-2.5367815	-2.2592034	-1.2643318
111	640.7543771232197	Track3	0.813543	0.8720838	1.2088577	1.0602036	0.5149191	-0.5671012	-1.1248856	-1.1867155	-0.88710356	-0.6269577	-0.023459602	0.59713936	1.4834728	1.6350865	0.34324312	-2.2174351	-4.6465807	-3.831272	-0.63517976	1.3989505	2.1826718	2.9966488	3.2880359	2.7490027	1.1559079	-0.09548467	-0.6572149	-1.1456051	-1.7639049	-2.12765
112	641.0293771232197	Track1	-0.74930185	-0.7164137	-0.8246159	-0.98938596	-0.27209413	0.79183686	1.6837609	1.8978618	1.9642955	2.4862278	2.6592185	2.9456725	2.8387866	2.0287561	0.48137322	-2.8850698	-7.1263986	-7.7243214	-4.0762916	0.10710634	3.3268435	4.60684	5.144556	4.9488735	3.6540782	1.5729282	-0.47139654	-1.9484085	-2.947229	-3.1455464
113	641.0884771232196	Track3	-1.8240906	-1.4754745	-0.48586732	0.3718558	0.9917964	2.0063922	1.8949019	1.1266375	0.12190601	-0.66675246	-1.1765201	-0.7262801	0.34258538	1.452558	1.2841712	-1.3373437	-4.337756	-4.047021	-0.6499795	3.0308523	5.464226	5.94669	4.1128645	1.4551891	-0.27571183	-1.5984768	-2.0510201	-1.6718177	-1.0841041	-0.22966838
114	641.3630771232196	Track1	-0.40759343	0.4468407	0.32219473	0.044289988	-0.08561822	-0.37799406	-0.57039	0.09789766	1.6482418	3.1558263	3.4232051	2.7746553	2.3859196	2.3569782	1.4420339	-2.662744	-7.6914325	-9.295441	-5.9177303	-0.99267477	3.154511	5.574729	5.636229	4.422668	3.1577997	2.0090232	0.75566	-0.19908239	-0.85191315	-1.6622801
115	641.4223771232197	Track3	0.25181416	0.5563581	1.0381685	1.6271935	1.7363816	1.6137093	1.3407387	0.6296986	-0.56249684	-1.0344429	-0.9739285	-0.4085801	0.13243021	1.141437	0.31463048	-1.4883009	-3.707611	-4.0457053	-2.045758	0.7836149	2.772682	3.361047	2.8230004	1.4160523	0.39257532	-0.5996605	-1.3060999	-1.3899649	-1.006159	-0.16027434
116	641.6967771232196	Track1	1.6488996	1.5864123	1.2581897	0.46723133	-0.19151811	-0.2599255	0.024557099	0.36560705	0.15117645	-0.021815196	0.19721985	0.4014551	0.15610968	0.16400282	-0.52500427	-2.8600745	-6.075597	-6.36173	-2.1421208	2.9121268	6.238734	6.5304484	5.270188	3.7708304	1.8985195	0.47183567	-1.3264906	-2.600256	-2.6499176	-2.6867526
117	641.7563771232196	Track3	-0.8219848	-0.4736987	-0.18329607	-0.16619422	0.07290268	0.2824001	0.96055275	1.529516	1.3973061	1.1256508	0.8562975	1.1953735	1.2877889	0.36955363	-1.4054224	-4.055901	-6.266352	-6.0815167	-3.4339786	0.34982076	3.5935645	5.0363555	4.422668	2.9841514	1.3450141	-0.3954248	-1.0301673	-0.7966609	0.018637232	0.74053144
118	642.0305771232196	Track1	1.7531545	2.4842546	2.900945	2.5691056	1.7978822	0.9740368	0.8655062	0.7773661	0.7069856	0.082440235	-0.31682205	0.33436334	0.7053412	0.5241278	-1.5879525	-5.573714	-7.6917615	-4.8939033	-0.0948269	3.4248495	5.117588	5.8476977	5.9730005	5.2846584	2.8259604	0.4382898	-1.0426649	-1.8704631	-2.7222722	-3.5175154
119	642.0903771232196	Track3	-0.45034808	0.5537271	1.7087557	2.4316337	3.4149833	4.2398114	3.9717753	3.0364432	2.1267622	1.3943462	0.97041917	1.1815605	0.29358208	-0.9923459	-3.0557609	-5.680931	-6.29365	-4.061492	-1.1788223	1.570626	3.1226096	3.194963	2.5293112	1.8794445	1.2690427	0.5063682	-0.06720085	-0.48553845	-0.6476773	-1.050887
120	643.698106687399	Track1	-0.7483152	-0.9525511	-1.2251947	-1.070291	-0.29478696	0.20938845	0.3494919	-0.42041984	-1.2541364	-1.2025019	-0.9910304	-0.99333256	-0.33458167	1.1598544	1.7672964	0.05382755	-3.891458	-5.4145317	-1.9717592	2.887132	6.7994704	8.049206	6.8784013	4.422668	2.1043985	0.15150534	-1.5718372	-2.8949363	-3.9733505	-4.0197234
121	643.7580066873991	Track3	-1.7652205	-0.94992006	-0.5473683	-1.2426255	-1.524807	-1.1873733	-0.33096397	-0.37470526	0.38994426	1.8248504	2.846351	2.7006574	2.390524	0.995743	-1.4317331	-3.9075735	-5.2053595	-3.412601	0.06665393	2.8022811	4.1740355	5.0222135	4.452596	3.382424	1.7653232	0.2981864	-1.552762	-3.0324101	-3.6296651	-3.353073
122	647.697806687399	Track1	-1.5567086	-0.91900516	-0.45495242	0.1820913	0.47742665	0.23602784	0.4613115	0.88688344	1.0621768	1.0319198	-0.12409737	-0.9176896	-0.3102444	0.551096	0.09625326	-3.3487973	-6.6100416	-5.209635	-1.6537291	2.1566904	3.9842727	4.1750226	4.0799766	3.8698227	3.050585	1.3318589	-0.19414917	-0.8769082	-1.3712187	-2.0756865
123	647.7572066873994	Track3	-1.516256	-0.41943318	0.6343029	0.99113864	0.90595853	0.578722	0.6849506	0.045934394	-0.67431676	-1.2367057	-0.3760208	0.639565	0.926678	0.5603047	-0.8877613	-3.353073	-5.0007915	-4.396627	-1.5379623	1.8722092	3.9648688	4.507519	4.0082808	2.5562792	1.3328456	0.48038658	-0.4684366	-1.3797696	-1.7086526	-2.2924206
124	651.697206687399	Track1	1.5114276	-0.074107364	-1.8448102	-2.5006042	-2.1575785	-1.3107042	-0.36187887	-0.034970455	0.5688556	1.0401418	0.8924744	1.2611496	1.5232673	1.1595255	0.3139727	-1.806002	-5.188586	-6.438361	-3.235332	0.8151874	4.8160067	7.029356	6.505454	4.457529	1.6627125	-0.6687257	-2.1934266	-3.2307277	-3.839494	-3.8625162
125	651.7565066873996	Track3	0.87142605	1.138806	0.93424225	1.1170999	1.3772444	1.0848696	0.38632658	0.001864275	-0.62136674	-1.0610824	-0.93183154	-0.26222768	1.1368327	1.1315707	-0.25499228	-2.839355	-4.544955	-3.5625725	-0.81244725	2.263905	3.5633078	3.706041	3.6389499	1.7580878	-0.19645134	-0.6062381	-0.84369105	-1.288998	-1.4189067	-1.5544064
126	655.696906687399	Track1	0.83360475	1.0200801	1.5998964	2.231017	1.3492895	0.43532985	-0.30892888	-0.6197223	-1.3991737	-1.9372264	-0.8209982	0.6987636	2.239568	2.7493315	1.194058	-2.1177835	-5.8006463	-6.0976324	-3.1307466	0.23175238	3.0338123	4.557837	5.1672487	4.7489157	3.5912623	2.1935248	0.8194629	-0.539804	-1.8494146	-2.4252899
127	655.7559066873997	Track3	0.7231008	-0.8894057	-1.7343055	-1.9911634	-1.4258132	-0.5943984	-0.79172766	-0.5499993	-0.6480062	-0.29182702	1.0404707	2.1316955	2.9154155	2.4845834	0.10381753	-2.9603844	-4.034852	-2.3776016	-0.0931825	1.6909962	2.8956828	3.8971198	3.5741606	1.7906469	-0.7006273	-2.3072205	-2.5581589	-1.308731	0.06961386	0.2366856
128	659.6966066873989	Track1	-1.429431	-0.6924053	-0.24775688	-0.20730443	-0.030366115	-0.5950562	-1.1893466	-1.2100661	-0.17671843	1.1322284	1.4232876	1.8807601	2.7989924	3.1811502	1.7709141	-2.2996562	-5.9233217	-5.366843	-1.5238203	2.635868	5.856249	6.78796	5.677668	3.5665965	1.6360732	-0.010962104	-1.9822835	-3.4001033	-3.7901611	-3.7927923
129	659.7554066873998	Track3	0.6915282	0.763882	0.45539162	0.30246186	-0.30004907	-0.4243664	-0.009975459	-0.36549655	-0.69076085	-0.5269776	0.368567	1.1680764	1.5347781	0.67672855	-1.232759	-3.5359328	-4.384458	-2.6272247	0.34324312	2.8907497	4.9465714	5.451071	3.4597108	1.5341203	0.12256377	-0.34379035	-0.40956673	-0.5746655	-1.4343642	-1.9352531
130	663.696306687399	Track1	0.86451954	1.847872	1.4163811	0.11960384	-0.9196629	-1.2268392	-0.8561886	-0.36319438	-0.06720085	0.2929243	0.6375917	0.48301762	0.8260405	1.5564842	1.2506254	-2.0418115	-6.412708	-8.291988	-4.758073	0.26069394	4.6222973	7.331266	7.417761	6.65904	4.9452558	2.3977592	0.03541019	-1.808962	-3.1202223	-3.8901424
131	663.7549066874	Track3	0.69317263	-0.1826383	-0.49441826	0.00021986733	0.48334652	0.7421759	0.8918167	0.68363506	0.3751446	0.4067172	0.8132141	1.1036158	1.0421151	0.48235986	-0.9377514	-3.7865436	-5.399732	-3.9624972	-1.255123	1.5400401	3.6619713	4.5002832	3.2886937	1.6893518	0.5912195	-0.42962852	-1.7928467	-2.6328156	-2.6019006	-1.710297
132	667.696206687399	Track1	-0.8989433	-0.15862994	0.1485454	-0.2816317	-0.33260837	-0.2204597	0.34192762	0.66160005	0.51919454	0.11795943	-0.53815955	-0.9532089	-0.44771704	0.33206117	-0.4628456	-3.9253333	-6.5679436	-5.279688	-0.7578528	3.9388874	6.3666673	5.7056227	4.3779407	2.649352	1.1243353	0.25016972	0.020281639	-0.5207288	-1.8744098	-2.3351755
133	667.7546066874	Track3	0.6984347	1.562404	1.0079116	0.27516472	0.0334369	0.21465056	1.0717144	2.330339	2.0609863	1.1572233	0.80071664	1.1269664	1.0440884	0.77999717	1.1986623	0.3580428	-1.8224462	-3.6691315	-4.4952927	-3.1050937	-0.30070683	1.7232264	2.0747993	2.4717572	2.4171631	2.1458373	2.5033295	2.5115516	1.7232264	-0.13363494
134	671.696006687399	Track1	1.3252813	0.7359271	0.35672727	-0.04056144	-0.23591714	-0.75291955	-0.77199477	-1.0262208	-0.45199248	0.28864884	0.31857705	0.0084419055	0.32383916	0.68659496	1.3236369	-0.6259711	-4.758073	-7.732215	-5.352701	0.26332498	4.791012	7.247073	7.4884696	4.9574246	1.8445833	-0.92624056	-3.1448886	-4.3732758	-4.8679214	-4.006897
135	671.7542066874001	Track3	0.9145094	0.016992824	-0.46416113	-0.39838475	-0.8170516	-2.0493758	-3.315251	-3.3405752	-1.9480796	-0.0010956588	1.3285701	2.294162	3.2729075	2.7486737	1.042444	-1.7418698	-4.101945	-3.8618584	-1.4238399	1.1147977	2.8703592	3.749782	3.8477879	2.6440902	1.6291667	0.7905213	0.22681917	-0.0823294	-0.011948749	-0.59341174
136	675.696006687399	Track1	0.7227719	-0.1448169	-1.2048041	-0.45659685	0.45276058	0.47183567	0.9835744	1.2525988	0.3300879	-0.43653503	0.42381904	1.5584575	2.5776563	2.2448301	0.0041664457	-4.369658	-7.7128105	-5.8325486	-0.72167575	3.99973	7.0254097	7.7015824	6.2587953	3.896791	1.8432677	-0.28064504	-1.6543869	-2.555199	-3.0116904	-2.8699412
137	675.7539066874002	Track3	1.7788072	0.24260546	-1.3597077	-1.9336088	-1.9260445	-1.7714692	-1.6083432	-1.3195841	-0.7782435	0.005810853	1.0723722	1.9261454	2.1708322	2.1047273	1.4466381	-1.2087506	-4.7567577	-5.273768	-3.1271288	-0.2832761	2.3592803	3.9744062	3.7820122	2.8374712	2.2109556	1.4650555	1.1154555	0.7135632	-0.010633223	-0.70786273
138	679.694712714379	Track1	-0.3283329	-1.0752243	-1.3380015	-1.448835	-0.9693241	-0.86835724	-0.86145073	-1.2755138	-1.637285	-0.8880902	0.27944016	2.1994448	3.9698021	4.189164	1.9126614	-2.3601708	-5.6348867	-4.6498694	-0.0066866446	4.5571795	6.1502657	5.6089325	3.692886	0.9954141	-0.7673904	-0.84829545	-0.51086235	-0.6404419	-0.9525511	-1.6106454
139	679.75371271438	Track3	1.4318385	1.4426916	1.1434103	0.94641083	0.83031595	-0.043850258	-1.7675227	-3.6688025	-4.2091618	-2.6634018	0.7780239	3.0818286	4.0276847	3.4600396	1.7899891	-0.70917827	-3.21527	-4.428858	-4.408796	-2.7038546	-0.56249684	1.3571827	2.3513873	2.7101948	2.9071937	2.1290643	0.86188847	0.003179801	-0.44377044	-0.54868376
140	680.0286127143789	Track1	0.40770385	1.5137298	1.9912637	1.7590744	1.251941	0.46854687	-0.33129284	-0.86441064	-1.025563	-0.18790041	0.8733993	1.3578404	1.444336	1.3502762	-0.43817946	-4.191073	-6.831713	-4.8662767	-0.89631224	2.4625485	4.405566	5.063652	4.6344657	3.5386417	1.9228567	0.03837012	-1.7898867	-2.4009523	-1.6836575	-0.6503084
141	680.0871127143799	Track3	0.73494047	-0.37898073	-1.2097373	-0.76475936	0.5211678	1.656135	2.165899	2.0688794	1.3581693	0.65502244	0.06665393	-0.58420306	-0.66346365	-0.24775688	-0.2796584	-1.6238008	-3.3846457	-3.5724392	-1.9622216	0.2192549	2.9272554	4.601907	4.9057903	3.9527004	2.3691466	1.0963805	0.48268875	-0.9775462	-2.2989984	-2.7673292
142	680.362212714379	Track1	0.49156854	0.51327467	0.4905819	0.67311084	0.14361218	-0.33326614	-0.7322	-0.609527	-0.10962658	0.8786614	1.1371616	0.7385582	0.5011061	0.75039786	0.72540295	-1.8421792	-6.6511526	-9.253671	-6.0384326	0.25904953	4.8442903	6.337726	5.825005	4.3582077	3.0298657	1.7353951	0.28799108	-0.4904717	-0.48027635	-0.6851699
143	680.4212127143797	Track3	-0.1665231	0.15676744	0.04494775	-0.3233997	-1.0051724	-1.3077443	-1.2340746	-1.1215967	-0.9344626	-0.4940894	0.14492771	0.9618682	1.9139769	2.9065359	3.086433	1.1131533	-2.359184	-4.6377006	-4.728802	-2.620318	-0.034970455	2.0024457	2.936135	2.682569	1.6781698	0.5218256	-0.063254274	-1.0623978	-1.2291414	-0.41088226
144	680.696012714379	Track1	3.5087137	3.887911	3.3321056	1.9383141	0.90299857	0.34357202	-0.022144077	-0.16323428	-0.5266487	-0.72924006	-0.82560253	-0.6164335	-0.5595369	-0.18329607	-2.1237035	-5.7263174	-7.7575397	-5.0271025	-0.2849205	3.8971198	6.496574	7.328635	6.5906334	4.652883	2.5769987	0.73198056	-0.46679217	-0.96735084	-1.0771976	-1.4919187
145	680.7552127143796	Track3	-1.4504794	-0.89039236	-0.6687257	-0.12935947	1.0190935	2.1257756	2.490832	2.2313461	1.5594441	0.9197715	0.8484044	0.92536247	1.6847475	1.6179848	-0.24940129	-3.2445407	-4.5857363	-3.6230874	-1.1955953	1.5564842	3.235744	3.2969155	2.9154155	2.3734221	1.2081999	0.13769232	-1.1130458	-1.373192	-1.3458947	-2.2874875
146	681.0296127143789	Track1	0.835578	0.116643906	-1.2788026	-1.9898478	-1.7500919	-1.2347324	-1.0351006	-1.4810655	-1.0291808	-0.19678022	0.29062214	0.5770776	2.110976	3.619546	3.5929067	0.42908114	-5.0376267	-7.430293	-3.7786503	1.4384161	5.3576694	6.7813826	5.820072	3.9020529	2.3678312	0.7300073	-1.2715672	-2.7035258	-3.8674493	-4.6673
147	681.0892127143794	Track3	0.9108917	-0.2849205	-0.4904717	-0.80192304	-0.9410402	-0.80948734	-1.4139735	-1.6007789	-1.4159467	-1.6912218	-1.2054617	-0.9374225	-0.43094406	0.017650587	-0.12968835	-1.5534198	-2.9916284	-1.9204534	0.6777152	2.9736273	4.352617	4.145752	3.0673578	1.8353746	1.5120853	1.2506254	0.077835895	-0.33622608	-0.61906457	-0.8417178
148	681.3633127143789	Track1	-1.3248461	-1.5126383	-2.4098322	-3.0107038	-2.5417147	-2.3720107	-2.4890933	-1.4731723	0.21629496	1.6969161	1.6189715	1.2910777	1.3897419	2.13334	2.4155188	0.20577076	-2.8127153	-3.8447561	-1.6912218	2.4845834	5.8279653	7.261873	6.922471	5.110353	2.297122	-1.738252	-4.842268	-5.6467266	-5.026116	-3.9713771
149	681.4230127143793	Track3	-3.5165286	-3.928951	-3.2803893	-1.9145335	-0.4954049	-0.050099008	0.017650587	0.009099668	0.4067172	0.9454242	1.1328862	1.0555992	0.6879105	-0.021486314	-1.2584119	-2.7472672	-2.6042027	-0.110284336	3.3159907	5.7319326	6.127902	5.207043	2.8720036	0.13177246	-2.0309582	-3.9276354	-4.758731	-4.234486	-3.3576772	-2.0464158
150	683.6949414437127	Track1	-0.1254129	-0.7525907	-1.1275166	-1.073251	-0.6687257	0.772104	1.7432882	1.7679541	1.916608	2.4974098	2.088612	1.2401012	1.482815	1.5554975	0.4853198	-2.356224	-6.6241837	-8.396905	-5.5585847	-1.0716065	3.1032057	6.041078	6.751126	5.6089325	3.741889	2.3724356	1.136175	-0.6276155	-2.0332603	-2.4976442
151	683.754541443713	Track3	0.60634804	0.43763202	-0.025432892	-1.2044752	-2.1220589	-2.1200857	-1.4037781	-0.89992994	-0.50362694	0.38238	1.8748401	2.8749635	3.0870907	2.029085	0.19919313	-2.1404765	-3.5056756	-2.5923629	-0.09088033	1.9235145	3.2091048	2.7052617	2.031387	1.7584167	1.4870905	0.9352289	0.26694268	-0.2711075	-1.1788223	-2.2453904
152	687.6946414437126	Track1	0.94476646	1.5890434	1.2259594	0.6079924	-0.24841464	-1.0919973	-2.3088648	-2.3900993	-1.302811	-1.095615	-0.2816317	0.75566	1.9843572	2.966063	2.562199	0.15643856	-3.8602138	-6.0328417	-3.2659183	1.1042736	4.6535406	6.9616075	7.477288	6.1765757	4.007294	1.8682626	-0.74206644	-2.9942596	-4.3861027	-4.603825
153	687.7539414437132	Track3	-0.5128357	-1.4103557	-1.8615834	-1.1686269	-0.6144602	-0.11225763	-0.09285361	-0.39805585	-0.88677466	-1.5169138	-1.4682391	-0.7512752	-0.41482884	0.32087922	0.813543	-0.23624602	-2.1210723	-2.9294693	-0.9328182	2.034347	4.3457103	5.6651707	5.5921597	4.0872116	2.3724356	0.72474515	-1.2281547	-2.8630345	-3.3313663	-2.9048028
154	691.6942414437126	Track1	-0.9732707	0.13539015	1.053297	1.0690833	0.7260607	0.41461036	-0.3523413	-0.8811837	-0.5743366	-0.6989829	-0.93183154	-0.48323628	0.33962545	0.783286	0.23767225	-2.5377681	-5.58654	-5.6625133	-1.6718177	2.9752717	6.1696696	7.2628593	6.835647	5.1356764	2.851284	1.0309331	-0.17671843	-0.9680086	-1.682013	-2.6222913
155	691.7533414437133	Track3	1.8416233	2.3171837	2.5687766	2.1145937	1.0595458	0.63528955	-0.19579357	-0.55559033	-0.60097605	-0.29215592	0.3475186	0.58727294	0.6895549	1.3584982	1.2973264	-0.4118689	-3.649727	-4.9685607	-3.7888458	-2.0023453	-0.47994745	0.8003878	1.8623427	2.1096604	1.5775325	1.5903589	2.0553954	2.9732983	3.5587034	2.5608835
156	695.704651787361	Track1	1.7278308	1.8873377	1.0115292	-0.68352544	-1.1982263	-1.0949572	-0.40726456	0.81124085	2.100452	3.036772	3.4978607	3.4962163	2.5717366	1.7962378	-0.16750975	-4.40452	-8.54392	-7.696366	-3.2386208	0.93128234	3.4814167	4.980117	5.617483	4.076359	1.4785396	-0.33523944	-1.6382716	-2.1858623	-2.495671	-1.8675032
157	695.7633517873618	Track3	-0.61544687	0.042316698	0.64745814	0.32087922	-0.5924251	-1.4494928	-1.6491247	-1.6922084	-1.0525314	-0.27044973	0.51031476	1.4545313	2.0382936	1.6130517	-1.0666733	-5.183653	-6.3995523	-4.2871075	-1.3278061	1.3098239	3.943163	5.760216	6.7172513	6.6166143	4.622955	2.0382936	-1.0811442	-3.1784348	-3.7954235	-3.6398606
158	696.0385517873609	Track1	1.1134822	1.6018697	1.9494959	1.8975329	1.4347985	0.61259675	-0.3536568	-0.38588724	-0.63583755	-0.57663876	-0.42765522	0.302133	0.9832455	1.4413761	0.94673973	-1.8816452	-6.668584	-8.804731	-5.8848414	-0.47863194	4.275659	7.3460655	8.728009	8.017962	5.414894	2.2974508	-0.7302267	-2.6097937	-3.3264332	-2.9636734
159	696.0977517873615	Track3	-0.55328816	-0.6029493	-0.6184068	-0.8387578	-0.5542748	-0.19842462	0.2682582	0.6181877	0.33041677	-0.050099008	0.0084419055	0.097239904	0.1610429	0.321537	-0.5753232	-2.7837734	-3.6096032	-2.3161004	0.056458604	2.9545522	3.651776	3.0568337	2.0215206	1.2453634	0.7520423	0.80499214	0.9454242	0.67047983	-0.9440002	-2.3976636
160	696.3722517873609	Track1	1.2101731	1.1670898	0.8757015	1.0792787	0.95298845	0.63824946	0.56819785	0.6106235	0.4731512	-0.5197422	-1.8069887	-2.350962	-1.6576757	-0.5598658	-0.9729418	-3.547115	-5.61318	-3.4231253	0.9066163	4.8301487	7.2839074	7.788406	6.4847345	4.1526585	1.7580878	-0.24644135	-1.5172427	-2.2269728	-2.881452	-2.3322155
161	696.4319517873613	Track3	-0.40068692	-0.45462355	-0.6180779	-1.1156769	-1.4110135	-1.4912609	-1.0242475	-0.7062183	-0.020170787	0.6879105	1.3108106	1.4101324	0.9520018	0.31002614	-1.2646607	-3.5309997	-3.4816668	-1.4761323	0.97831225	2.807872	4.4871283	4.5397487	3.551139	2.4878724	0.98587656	0.09625326	-0.5782832	-1.1426452	-1.5583531	-1.9993855
162	696.705951787361	Track1	0.678373	-1.4810655	-2.0793042	-2.3190603	-2.5255995	-1.527438	-0.20072679	-0.30892888	-0.40002915	0.07158715	0.51985234	0.58332634	1.1924136	1.337121	0.7392159	-1.4929054	-5.2076616	-6.60445	-2.569341	2.505303	5.3441854	6.062126	5.1251526	3.7024236	2.2024047	0.49946168	-1.7375944	-3.2626295	-2.8038354	-1.696484
163	696.7658517873612	Track3	1.0759898	0.26858708	-0.46712106	-1.0942994	-1.6501114	-1.9990566	-2.0865395	-1.9069692	-1.5942013	-0.7562084	0.32679906	0.30114633	-0.46942323	-1.0258919	-1.0778553	-1.4514661	-2.4529161	-2.3848372	-0.6545838	1.0190935	3.018355	4.774897	5.62143	4.463449	2.4737303	0.7332961	-0.44541484	-1.3623388	-1.4356797	-1.1916487
164	697.039751787361	Track1	-0.4720543	-1.4333775	-1.735621	-1.8678321	-1.334055	-0.6914186	-0.26814756	0.2176105	0.59746826	1.1424237	1.7515101	2.5848918	3.0255902	2.641788	-0.3016935	-4.880419	-8.152538	-6.987607	-1.5731528	4.362483	7.936072	8.638555	7.1747203	4.1740355	1.1055892	-1.4202222	-2.915656	-3.784899	-4.145029	-3.8062766
165	697.1000517873609	Track3	0.46361366	1.4680154	1.4706464	0.7434914	0.038699	-0.35135463	-0.5414484	-0.45988566	0.58694404	1.7248709	2.7644598	3.6057332	3.3929484	2.873648	1.5883856	-1.019972	-3.9608529	-5.724015	-4.708411	-2.8166618	-0.7687059	0.2564185	0.42349014	0.25740513	0.9138517	1.8136685	1.2983131	0.23372567	0.22385924	0.48301762
166	697.373451787361	Track1	-1.6714888	-0.4865251	0.495844	0.797099	1.0901318	0.3896154	0.07882254	0.47611114	0.23800112	0.32186586	0.9608816	1.6551483	2.9910579	3.287707	1.7281597	-1.6468226	-5.65462	-6.3275256	-2.368393	1.9860016	4.832451	5.2810407	3.7968118	1.713689	0.16531835	-0.50198257	-0.8640818	-2.3121538	-3.8171299	-4.327232
167	697.4339517873608	Track3	2.8690436	2.3224459	2.4220963	2.4553132	2.1451795	1.7317773	1.1128244	0.35574064	-0.22144634	-0.49507603	-0.8469799	-0.6226823	-0.751604	-1.5330291	-3.0232012	-5.1852975	-5.909508	-3.7437885	-0.96537757	1.2693716	2.5194447	3.860943	4.542051	4.205937	3.4307694	2.2379236	0.6787018	-0.10568	-0.27143636	-0.9370937
168	699.6965811590865	Track1	-1.7678516	-0.6016338	0.3945486	1.2499677	2.2277284	2.4161766	1.8567518	1.6015408	0.75796217	0.09592438	0.75664663	1.3907285	2.1103182	2.6019936	1.9892905	-2.051678	-7.0806828	-9.392793	-6.4357305	-1.3327394	3.3436165	5.7677803	6.9099736	6.612668	5.3155727	3.0634112	0.68758166	-1.1137035	-2.3108382	-3.0847027
169	699.7566811590865	Track3	0.3139727	0.05777413	0.29226655	0.83294696	1.3779022	1.2328659	0.9368733	0.5080126	0.2824001	0.3820511	0.35376734	-0.122124076	0.05382755	0.23010798	0.09526661	-0.76640373	-2.2736742	-2.0681221	0.021926047	2.318499	3.0285501	2.4944499	1.8764846	1.2956821	0.4593382	-0.92196506	-1.9349242	-1.7175324	-1.5692061	-1.5313846
170	703.6960811590865	Track1	1.0269866	-0.070160784	-0.95024896	-0.89960104	-0.41680214	0.28667557	1.1190732	1.543329	1.5041922	0.91549605	0.109737396	-0.38917604	-0.5943984	-1.3120198	-2.5006042	-5.3161945	-7.554614	-5.6059446	-0.9791906	3.861272	7.031658	7.390793	6.275568	4.917959	2.897985	1.0138314	-0.21256654	-1.7563406	-2.9547935	-3.4678535
171	703.7559811590867	Track3	-2.5867717	-0.92229396	1.1549212	2.6263306	2.728941	1.6617259	0.5435318	-0.19743797	-0.96077317	-0.8880902	-0.07673842	0.7240874	1.1509746	0.5895751	-0.9140719	-3.1485064	-4.744589	-3.1735017	0.37251356	3.4794436	4.584805	4.1661425	3.3574293	2.1971426	0.81091195	0.13769232	-0.27406743	-1.41792	-2.5226395	-3.0685873
172	707.6955811590865	Track1	0.39257532	0.6244365	1.0023205	0.22681917	-0.52730644	-1.0969305	-1.4866565	-0.90321875	0.09789766	0.9368733	1.3798754	1.1841916	0.9250336	0.6520625	-0.30892888	-2.7374008	-5.9387794	-6.3525214	-2.3900993	1.5476044	4.441414	6.3337793	6.817888	6.224263	4.6729445	2.4398558	0.34686083	-0.6674102	-1.569535	-2.7443073
173	707.7551811590869	Track3	-0.73647547	-0.34148818	0.53465194	0.9730502	0.2103751	-0.3898338	-0.4993515	-0.46744993	-0.13462158	-0.16422093	0.28799108	1.0796075	1.3746134	1.130584	-0.40233132	-2.0918016	-4.15654	-3.7898324	-0.8910501	2.2129288	3.7997715	4.2069235	3.6241503	2.4467623	1.5367514	0.6691643	-0.4391661	-1.325504	-1.7708116	-1.3800985
174	711.6951811590865	Track1	-0.2928137	-0.656886	-0.79567426	-0.8111317	-0.41219777	-0.63189095	-0.32471523	0.5984549	1.5834523	1.6054873	1.6140382	1.6686324	2.348756	2.8641105	1.8689203	-2.178298	-6.612344	-6.9856334	-3.6221008	0.4840043	3.3600605	4.5811877	4.2233677	3.8691652	2.5848918	0.15906961	-1.9513685	-2.7867334	-2.9998505	-3.0860183
175	711.754581159087	Track3	-0.40167356	-0.020499669	0.12157713	-0.61347353	-1.7221369	-1.8727653	-2.062531	-2.0220783	-0.7687059	-0.6614903	-1.493892	-1.0804864	0.21695273	1.529516	1.0736877	-0.8693439	-2.984393	-3.409641	-0.8729616	1.8422811	4.064848	5.191586	5.2514415	4.852841	3.0377588	0.8382091	-1.5139538	-2.9501889	-3.3945122	-2.5910473
176	715.7144708424039	Track1	-2.3858237	-1.4087113	-0.32208416	0.51261693	0.6303564	0.77999717	0.9658148	1.0276444	1.5551686	1.8028154	1.8958886	1.875169	1.4874194	1.7564434	0.9177982	-1.9770213	-6.1808414	-7.4224	-4.816615	-0.7095071	2.5559504	4.961371	6.305167	5.050168	2.7539358	1.0565859	-0.45528132	-1.704706	-2.0253673	-1.9740614
177	715.7735708424046	Track3	0.8510354	0.23109463	-0.72956896	-1.2659762	-0.9966214	-1.0903529	-1.258083	-0.86210847	-0.8108029	-0.41581547	-0.23953484	0.5705	1.7863715	1.9810685	0.7905213	-1.3603655	-3.3090022	-2.754174	-0.86243737	1.1697208	2.706577	3.4057746	3.3298035	2.4020348	0.9082607	-0.53848845	-0.9729418	-0.8742771	-0.31649315	-0.21717088
178	716.048470842404	Track1	-0.76475936	-0.9587999	-0.8459933	-1.1972398	-1.132121	-0.51119125	0.1238793	0.35146517	-0.32570186	-0.54210615	-0.1717852	0.8066365	1.3815198	1.4949836	-0.07640953	-4.0519543	-7.970332	-8.282451	-4.375907	0.5987838	4.3772826	6.908658	7.8630614	7.750585	6.704754	4.849881	2.5220757	0.53892744	-1.5632863	-3.169884
179	716.1080708424043	Track3	0.26332498	-0.67596114	-1.2880113	-1.5063895	-1.0969305	-0.08792039	0.49979058	1.4101324	1.0033072	0.39717966	0.3540962	0.8510354	0.72869176	0.5961527	-0.83744234	-3.563888	-5.742104	-5.810513	-3.355046	0.40112624	3.5827115	5.0195823	4.7696347	3.7547152	2.0547376	0.70632786	-0.03990368	-0.7285823	-1.4031203	-1.7622606
180	716.382170842404	Track1	1.3512628	1.0828964	0.5632646	-0.58617634	-1.4366664	-1.5787438	-1.1597471	-0.7197025	-0.16553645	0.2314235	0.78887695	1.3821776	1.6390331	1.9626511	2.0843368	0.07980919	-4.154567	-6.1515703	-3.3728058	1.6857342	5.1169305	6.297274	5.7707405	4.1855464	2.0093522	-0.13034612	-1.1932931	-1.6211697	-2.0618732	-2.8044932
181	716.4421708424042	Track3	1.1220331	0.93490005	1.1128244	1.3867819	0.84018236	0.21004622	-0.89006346	-1.1784934	-0.9874127	-0.7414087	-0.34280372	0.12256377	0.71191883	0.35212293	-0.606567	-2.8044932	-4.110167	-2.87323	-0.07936947	2.7042751	4.771937	5.2678857	4.641701	2.8907497	0.11795943	-2.3739839	-3.6737359	-4.104576	-3.7204375	-2.6837926
182	716.7158708424039	Track1	0.8342625	-0.14580356	-1.6639245	-2.1707337	-1.3386593	-0.67431676	-0.39739808	-0.40430462	-1.0962727	-1.5820326	-2.0441136	-1.6366272	0.037054595	2.0540798	2.5062895	-0.34247482	-4.1371355	-5.273439	-2.540728	2.3372452	5.7549543	7.0905275	6.6754837	4.9876814	3.5175934	1.9337097	-0.17079856	-2.7183254	-4.173313	-4.673549
183	716.776170842404	Track3	-1.1143613	-2.4308808	-3.0432632	-3.347153	-3.0034683	-1.8102775	-0.6443885	0.5211678	1.8357035	1.9475226	1.7370394	1.7939357	1.7501947	1.7827538	1.5249116	-0.17606066	-2.9084206	-4.282503	-2.8978963	-0.0931825	1.9297632	2.6924353	2.9930313	3.165035	2.2846246	0.7050123	-0.6878009	-1.7500919	-1.887565	-2.184218
184	717.049670842404	Track1	-1.3426058	-1.2051328	-1.5593396	-2.1789558	-1.9934655	-1.4758034	-1.0627267	0.048565447	0.95035744	1.3696802	2.0300715	2.4142032	2.4983964	2.4444602	1.3548806	-1.9526839	-6.210441	-7.4210844	-3.3122911	2.4165053	5.876639	7.062573	6.515649	5.1360054	2.589167	-0.33819938	-2.220724	-3.4283874	-3.4619336	-3.0074148
185	717.1103708424038	Track3	0.1610429	0.19952202	0.48827973	0.80466324	1.2433901	2.0159297	2.5243778	1.8787868	1.7508523	1.6186426	1.5380669	1.1144689	1.0056094	0.1820913	-1.3422769	-3.4724581	-5.6819177	-5.618771	-3.7500372	-1.2679495	1.0828964	3.1584575	4.5732946	3.872454	2.080719	1.0546126	0.48959526	-0.2796584	-1.2495321	-1.7662071
186	717.3833708424039	Track1	-0.4358773	-0.3319506	-0.64537513	-1.3906227	-1.4060802	-0.68023664	0.0005487488	0.97831225	0.8921455	0.5464917	0.6152278	0.5820108	0.11039516	-0.33425277	-0.684841	-2.3496466	-6.104539	-7.3332705	-3.6207852	1.6541616	6.3225975	7.685138	6.682061	5.3307014	3.1818078	0.9894942	-0.39114934	-0.85553086	-1.4600171	-1.85665
187	717.4443708424036	Track3	0.9062874	2.1234734	1.9942236	1.0621768	-0.21453983	-0.6927341	0.02916144	0.6816618	0.21826825	0.06698281	0.31101277	0.77013075	0.75138456	0.12979916	-1.2916291	-3.4070098	-5.5270114	-5.0659113	-2.06286	1.1401216	3.5919201	5.1679068	5.291565	4.6134176	3.6037598	2.7983346	1.5581286	0.28667557	-0.72233355	-1.4616615
188	719.6958538704628	Track1	2.1876051	2.466495	1.7311196	0.5399141	-0.41121113	-0.8417178	-1.0219454	-0.16948304	0.4175703	0.32219473	-0.23164168	-0.75324845	-0.8640818	-0.32011086	-1.5208604	-4.695585	-7.2888703	-6.143019	-1.6612934	3.331119	7.0260673	8.39979	8.360982	6.822163	3.3982103	0.44223636	-0.80192304	-1.7066793	-2.7153656	-3.4879158
189	719.7566538704626	Track3	1.1144689	1.1177577	1.078292	0.60009927	-0.44015273	-0.4174599	-0.37371862	-1.5682195	-2.3026161	-1.8208017	-0.5470394	0.61654335	1.5637195	2.1372864	2.390524	0.9608816	-1.7037194	-2.9084206	-2.6028872	-1.0048435	0.47808442	1.5426712	1.6337711	1.7482214	1.8919419	1.4127635	0.90957624	-0.17310074	-1.1324499	-1.6691866
190	723.6953538704628	Track1	0.30772397	1.1963601	1.378231	0.9832455	0.75598884	0.48630643	-0.007673289	0.63890725	1.2769358	0.9299668	0.52347	0.5994415	1.048035	1.2210262	0.17946026	-4.251588	-7.62993	-5.5931177	-0.6805655	3.1449733	5.0465503	5.2034254	3.7510977	2.466824	1.8373479	1.4061859	0.53892744	-0.45199248	-1.2028307	-2.167445
191	723.7557538704629	Track3	0.22747692	0.13670567	0.30673733	0.3264702	0.30673733	0.34686083	0.79512566	1.422301	1.5423423	1.3552095	0.6461426	0.074875966	0.16893604	0.08441353	-1.0660156	-3.007086	-4.4706264	-2.9972196	-0.8423756	0.8635329	2.0909142	1.7672964	1.3433697	1.7975534	1.664357	0.9201004	0.07520485	-0.42370865	-0.8114606	-0.8213271
192	727.6948538704628	Track1	1.1437392	1.8912842	1.4088169	0.30772397	-0.052072298	-0.6772767	-1.0620689	-1.1719158	-1.0482559	-0.51152015	0.2666138	1.4009238	2.0833502	2.6128466	1.7991978	-2.3463576	-6.733375	-6.2134013	-1.8244195	2.9371216	5.944388	7.1155224	6.120338	4.024725	2.135313	0.29719976	-1.112388	-2.8324482	-4.075963	-4.1555533
193	727.7547538704631	Track3	0.14821652	-0.07147631	-0.536844	-0.6328776	0.1715671	1.169392	1.1088779	0.29226655	0.25214303	0.1044753	-0.06456979	-0.16356316	-0.47304094	-0.12278184	0.12618147	-0.7374621	-2.3013005	-2.9120383	-0.9627465	1.6965872	3.285405	4.078003	3.342301	2.4260428	1.171694	-0.52599096	-2.2055955	-3.7007043	-3.1626484	-1.9556439
194	731.6944538704628	Track1	1.1789294	0.75631773	0.7645398	0.49255517	0.12947029	-0.041876968	0.19261551	0.59089065	0.50044835	0.39257532	0.2528008	0.41526812	0.9697614	1.6459396	0.7448069	-2.708459	-6.894531	-6.6695704	-1.8204728	2.7138126	4.7081347	5.333661	4.5111365	3.3866997	2.310606	1.4686731	0.27845353	-0.3914782	-0.85487306	-1.5734817
195	731.7542538704632	Track3	-0.078053944	-0.06358315	-0.11324427	-1.1390275	-1.6790531	-1.4563993	-0.40200245	0.83031595	1.4946547	1.5492488	1.2328659	1.5959498	1.5140586	0.5948372	-1.0252341	-3.4076676	-4.689336	-3.4254274	-0.60031825	1.3956617	2.2675228	2.1145937	1.8939153	2.097492	1.8360324	1.3772444	0.36067384	-0.6920764	-1.2475587	-1.5491443
196	735.6941538704629	Track1	1.218724	0.71454984	-0.23098391	-0.8594774	-0.5572347	-0.748973	-1.423511	-1.6218275	-1.2242081	-0.2674898	0.9043141	1.7972245	2.469126	3.2403483	2.1428773	-1.4830388	-5.639162	-5.657251	-2.0987082	2.1846452	5.191586	5.517504	5.117917	4.2171187	2.3520448	-0.17869172	-1.8234328	-2.1881645	-2.8807943	-4.2502723
197	735.7535538704634	Track3	-1.1511961	-0.9436713	0.008770786	0.17419815	0.0867157	0.017650587	0.18143354	0.4228324	0.64910257	1.248981	1.2591764	1.4137502	1.2003067	0.2682582	-1.3491836	-4.168709	-5.308301	-3.8085787	-1.213355	1.7936068	3.5366685	4.417406	4.0174894	3.273894	2.2990954	1.2673984	0.23471232	-0.7782435	-1.3820719	-1.5997922
198	739.6939538704628	Track1	2.1132782	0.98258775	-0.32537296	-1.6583334	-2.3121538	-1.786598	-0.5782832	-0.0787117	0.3037774	0.448814	1.41671	2.2109556	2.5536482	2.4543266	-0.83316684	-5.7684155	-7.868705	-5.4576163	-1.0689756	2.990729	5.8006682	7.2480597	7.605879	5.884861	3.3528252	0.51327467	-1.6254451	-3.1274579	-4.0111723	-4.3384137
199	739.7530538704635	Track3	-0.76475936	-0.33129284	0.4988039	1.130584	1.6094339	1.3249524	0.84182674	0.057116367	-0.6161046	-0.41252667	-0.14975013	0.5823397	0.58365524	-0.17836285	-1.7514074	-3.9687462	-3.9532886	-1.2393367	1.9564024	3.5152912	3.4087346	3.1617463	3.2133803	2.5865362	0.9233892	-0.6332065	-1.775087	-2.543359	-2.586443	-1.3942405
200	743.6935538704628	Track1	0.47512448	0.89707875	1.2239861	0.26792932	-0.0020823034	-0.38161176	-0.47040987	-0.48027635	-0.41976207	0.14098114	1.0401418	2.2734427	2.425714	2.363227	1.7590744	-1.6826708	-6.6725307	-8.885968	-5.399732	0.08145359	4.1365438	6.0262785	6.1038938	5.5082955	4.295063	2.2717984	-0.4789608	-3.020899	-3.9680884	-3.9523017
201	743.7525538704637	Track3	-0.24578358	-0.08167164	-0.5203999	-1.1814533	-0.885788	-0.303009	-0.0073444075	0.5530693	0.7201408	0.58069533	0.48235986	-0.010304341	-0.07542289	0.30147523	-0.35299906	-2.6420243	-4.1808777	-3.2014568	-1.0574646	1.2450345	2.6246862	3.5741606	2.9857957	1.5232673	0.61687225	0.296542	0.2580629	0.03310802	-0.2964314	-0.9413691
202	747.6934538704628	Track1	0.9204293	0.28536004	-0.72924006	-2.6074915	-4.73242	-5.0379558	-2.9422958	0.54912275	3.3613758	4.5670457	5.1958613	4.972224	4.161538	3.132147	1.207871	-2.8745456	-8.097942	-9.921985	-5.346452	0.34620306	4.0178185	5.487905	4.8564587	3.0117772	1.974162	1.166432	0.26727158	-0.5749943	-2.2930784	-2.8173196
203	747.7521538704638	Track3	-0.709836	-0.48389405	-0.24348141	-0.25400564	-0.64636177	-0.88644576	-0.74963075	-0.986426	-0.592754	0.16466059	1.7880158	2.783206	2.061315	0.8125564	-0.34444812	-2.1325831	-4.0993137	-3.7983835	-1.4744879	1.740986	3.9089594	4.8469214	4.1529875	2.1688588	0.42480567	-0.38029623	-0.48882726	-0.7525907	-1.4159467	-2.113508
204	751.6933538704628	Track1	1.743946	2.417492	2.6516542	1.8021576	0.16137178	-1.2445989	-1.7625895	-2.2496657	-1.6915507	-0.2832761	1.3463297	2.3277078	3.1038635	3.151551	1.3147571	-3.358335	-7.9637547	-7.231314	-2.4371295	2.0415823	5.3629313	6.6251655	6.300234	4.798905	2.17149	-0.20533113	-1.6303784	-2.6499176	-2.986695	-2.6581397
205	751.7519538704638	Track3	-0.9880704	-1.5037584	-1.4238399	-1.6721466	-1.6547158	-1.1285032	-0.08167164	0.74447805	1.7275019	2.2928467	2.5263512	3.1232674	3.486021	2.0353336	-0.857833	-4.3311787	-5.7963705	-3.830614	-0.7525907	1.6817876	2.8151073	3.0874195	2.9709961	1.9781085	0.821765	0.16729164	-0.24677023	-0.48816952	0.049880974	0.5668823
206	755.6924177284488	Track1	0.41033491	0.6343029	-0.0053711184	-1.1452763	-1.0686467	-0.6582015	-0.355959	0.47052014	1.196689	1.9600202	2.2441723	1.9485093	1.6837609	0.90365636	-1.1821111	-5.611207	-8.975099	-7.3289948	-2.1516585	2.851613	5.8296094	7.203004	7.1540008	6.0479846	5.056088	3.151551	0.4159259	-1.9244	-3.5688214	-4.2367883
207	755.75081772845	Track3	0.086386815	-0.8910501	-2.371353	-3.0511565	-2.8577724	-2.86435	-2.626567	-2.026025	-0.9798484	-0.247428	0.78262824	1.2923932	1.4410472	1.2831846	0.15018982	-2.4088457	-4.4554973	-4.122007	-1.5560509	0.9898231	2.496423	2.9742851	3.0357854	2.5602257	1.6712635	0.7944679	-0.6845121	-1.9516973	-1.817513	-0.74042207
208	756.0263177284489	Track1	-1.1811244	-1.845468	-2.2947228	-2.373326	-1.7142437	-0.8315224	-0.8854591	-1.1035082	-0.93544924	-1.1373831	-0.17671843	0.9049719	1.8735247	2.8690436	3.1041923	-0.0073444075	-4.203571	-5.9019437	-3.3185399	1.2443767	5.139294	6.6754837	5.966423	3.537984	1.1848493	-0.9663642	-2.2687411	-3.0136638	-3.7641792	-3.1231823
209	756.0854177284497	Track3	0.86780834	0.72869176	0.9539751	1.1434103	1.1684053	1.3029175	1.2081999	0.6343029	-0.7203602	-1.584006	-1.5221759	-0.92788494	-0.2543345	-0.15303895	-0.54967046	-2.1220589	-3.4879158	-2.818964	-0.8667128	0.6329874	1.8820755	2.146824	2.2879133	2.4536688	2.562528	1.8153129	0.5626069	-1.148565	-2.299985	-2.40457
210	756.360017728449	Track1	0.4678891	1.1989912	1.4999168	1.5702971	1.0710566	0.046263278	-0.5740077	-1.4360086	-0.824287	0.19590431	1.0394841	1.5005746	1.8919419	2.3694756	2.0626307	-0.22802398	-4.8060904	-7.717744	-5.5747004	-0.41055337	3.8050337	6.4331007	7.21879	5.709569	3.4679327	1.611736	-0.40266022	-1.9796524	-2.6607707	-2.4256186
211	756.4194177284495	Track3	-0.30103573	-0.01622421	-0.2043445	-0.27176523	-0.58946514	-1.0729221	-1.1462629	-0.9413691	-0.9699819	-1.1354098	-0.4901428	-0.5848608	-0.5414484	-0.057663284	-0.20763332	-1.3942405	-1.7902156	-0.70391613	1.3279123	2.8312225	4.3447237	5.2435484	3.8556812	2.1330109	1.100327	0.48170212	0.013375128	-0.8917079	-1.7280567	-1.8339571
212	756.693817728449	Track1	0.15906961	-1.0561491	-1.255123	-1.4057513	-1.0660156	-0.5358574	0.11730167	1.0835541	2.2264128	2.6069267	1.9981703	0.8290004	0.19886425	1.1792583	0.6708087	-2.3476732	-6.44461	-7.131332	-3.4662092	0.94114876	3.6024442	4.0599146	3.6889393	3.2146957	2.5062895	0.9454242	-0.71805805	-1.3409615	-1.0459538	-1.0880507
213	756.7533177284494	Track3	-0.37832296	0.20050865	0.9062874	1.0657946	0.47512448	0.27845353	0.09000451	-0.26781866	0.01633506	0.049880974	0.87076825	1.7610477	2.4359093	2.4003901	1.1605122	-1.2367057	-4.102274	-4.7209086	-2.810084	-0.08857815	1.4986013	2.1787252	2.1149225	1.4920237	0.40704608	-0.59735835	-0.65524155	-0.5470394	-0.53552854	-0.04450802
214	759.6926854442412	Track1	-0.43850833	-0.20270008	1.028631	1.861685	1.3390943	0.59023285	-0.751604	-1.947093	-2.4055567	-2.2444036	-1.8543478	-0.606567	0.7938102	1.5725993	1.1953735	-2.2148042	-5.957197	-5.157671	-0.2796584	4.842646	7.595026	8.325463	7.055009	4.5108075	1.6002252	-0.49704933	-1.7093104	-2.3674061	-3.1116712	-2.980775
215	759.7520854442417	Track3	-0.066214204	0.9848899	1.2673984	0.5563581	-0.06259651	-0.5634835	-0.66313475	-0.79962087	-0.9176896	-1.0887085	-0.9844527	-0.27834287	0.8533376	1.9323941	1.4515713	-0.81968266	-3.5612571	-5.067556	-4.1897573	-2.4239743	-0.9400536	1.0710566	2.9453437	4.3289375	5.0462217	3.915537	2.3086329	1.1815605	1.0407996	0.4261212
216	763.6922854442412	Track1	-0.81639385	-0.90749425	-0.5430928	-0.3118888	-0.2760407	-0.23460162	0.17288263	0.2366856	0.9164827	1.6400198	1.9004928	2.0221784	2.4007192	2.4454467	1.0526394	-2.7794979	-7.5697427	-8.671859	-5.450052	-0.36385214	4.2690816	6.562679	6.550839	4.918617	2.3267212	0.1626873	-0.7308845	-1.3689165	-1.721479	-1.6951684
217	763.7514854442419	Track3	-0.6203801	-0.5296086	-0.4062779	-0.0047133556	-0.79764754	-1.5974901	-1.8254061	-1.8586234	-1.2788026	-0.7821901	-0.5322397	0.059747417	0.736256	2.2379236	2.9667208	1.1466992	-1.1778356	-3.420494	-3.8756714	-1.9766924	0.7464513	2.985467	3.6405942	3.567583	2.5286534	0.89346105	-0.62070894	-1.9905056	-2.164485	-1.7810069
218	767.7023840368653	Track1	0.073231556	0.6757419	0.9365444	0.49025303	0.53892744	0.9862054	1.3792177	1.0079116	0.84347117	0.8855679	0.88293684	0.38665545	-0.3319506	-0.47271207	-1.2422967	-4.3390718	-8.119649	-8.157472	-3.2988067	2.1642547	5.7542963	6.962594	6.1940064	4.7367473	2.9887557	0.9575928	-0.8025808	-1.5951879	-1.3442503	-0.95353776
219	767.7612840368662	Track3	-0.6805655	0.4557205	1.0694122	0.9174693	1.0717144	1.8850355	2.8371422	2.68816	1.3048908	0.27187592	0.62509423	1.2650962	1.3614582	0.9214159	-0.07279184	-1.978008	-3.9598663	-3.5655324	-2.0746996	-0.15303895	1.056257	1.1970179	1.7991978	2.8762789	2.7855082	2.12742	1.2019511	0.12782587	-0.26946306	-1.1416585
220	768.0362840368654	Track1	-0.90782315	-0.0057	0.854982	1.0335642	0.25576073	-0.10568	0.3649493	0.5435318	0.27253366	0.32844347	0.63857836	1.0036361	0.72507405	0.60667694	0.58661515	-1.3179396	-5.1626043	-7.4059553	-4.46372	0.68067515	4.2246833	6.160461	6.418301	5.0626655	2.887461	1.0125159	-0.1882293	-1.1830977	-1.2893269	-1.1781645
221	768.0956840368659	Track3	-0.9367648	-1.3343838	-1.3929249	-1.0719354	-0.57729656	-0.24282365	-0.80850065	-1.0600957	-0.02313072	1.4976146	2.1563613	1.7801228	1.5186629	0.71158993	-0.8933523	-3.3882635	-4.5482435	-2.8890164	-0.55887914	1.622918	2.7295988	3.4837189	2.5996914	0.10842187	-1.4310753	-1.322544	-1.2722249	-1.1640226	-1.1863866	-0.29314256
222	768.3700840368654	Track1	1.3982928	1.2644384	0.42809448	-0.23624602	-1.446204	-2.762396	-2.4042413	-1.4021337	0.03804124	1.8028154	3.3495362	4.033933	3.8093092	3.4149833	2.0001435	-1.944462	-7.0178647	-8.106493	-4.3121033	0.3195637	3.9869037	5.1415963	3.9004085	2.3727643	0.8993809	-0.22736621	-0.578612	-0.50033814	-0.47073877	-0.6825388
223	768.4298840368657	Track3	-0.00800217	0.224517	0.33239007	0.25510296	-0.53191084	-1.4248266	-1.2376922	-0.20006903	0.8911589	1.620287	2.0530932	2.5477283	2.7167723	2.1517572	0.41033491	-2.2118442	-4.5502167	-5.234959	-3.4958088	-0.48455182	2.149455	2.898314	2.0060632	1.5249116	0.8316315	0.29259542	-0.19283363	-0.4460726	-0.74601305	-0.5684167
224	768.7037840368654	Track1	-0.1379104	0.39849517	0.75368667	0.93128234	0.6879105	0.8151874	0.2968709	-0.52895087	-0.7141115	-0.5437506	-0.42041984	0.38007784	2.1787252	3.421232	1.0523105	-4.6495404	-7.889754	-5.725002	-0.85191315	2.8993006	5.7335773	6.5537987	5.5655203	3.9727619	2.4339359	0.8822791	-1.3416193	-2.9551222	-3.4977822	-3.7013621
225	768.7637840368654	Track3	-0.1448169	-1.0367451	-1.2429544	-1.0561491	-0.3914782	-0.19447803	0.039027885	0.25378743	0.010415195	-0.1951358	-0.17408738	0.48334652	0.97239244	0.3386388	-0.9370937	-2.6722817	-4.0019636	-3.3899078	-1.2741983	1.8389922	3.7790523	3.668549	3.258108	3.4330716	2.5852206	1.0220534	-0.20796219	-1.2870247	-1.7237812	-1.1696136
226	771.7025220104175	Track1	-0.36352327	-0.2635432	-0.36779875	-0.8838147	-1.622814	-2.2976828	-2.2736742	-1.3350415	-0.013593157	0.8753726	1.5584575	2.1455085	2.1514282	2.189907	1.3854665	-1.5945302	-5.81446	-8.152538	-6.1574903	-1.0686467	3.502465	6.2860923	7.4572263	5.941757	3.6257946	1.3933595	-0.37042978	-1.5238203	-2.62262	-2.8409994
227	771.7621220104177	Track3	-1.8786852	-1.4008181	-0.5463816	0.42809448	0.94673973	0.122892655	-0.7818612	-0.37338972	-0.28985375	-0.7233202	-0.14218585	0.6204899	1.0634924	1.1338729	0.08079583	-2.7742357	-4.807735	-3.3836591	0.26858708	3.6534204	5.098513	4.3723497	3.1239252	1.686063	0.21465056	-0.9124275	-1.3929249	-1.3054421	-1.7777181	-2.19836
228	775.7022220104176	Track1	0.8276849	0.8655062	1.2687138	1.2496388	1.2394435	0.8352491	0.6819907	-0.15797217	-0.38753164	-0.4556102	0.16137178	0.35705614	0.23471232	-0.021815196	-1.0771976	-5.028089	-9.342143	-9.563489	-4.260468	1.8942441	6.189731	7.8170185	7.686783	6.98726	5.9690537	3.6389499	1.2220129	-1.0038568	-2.4236453	-3.5563238
229	775.7618220104175	Track3	0.5885885	0.07750702	-0.68648535	-1.1534983	-0.49145833	0.03541019	0.16235842	0.20807293	0.14657211	0.46229813	1.2706871	2.0662484	2.939095	2.4576154	0.17617144	-2.7985733	-5.478994	-6.513019	-5.4411716	-2.9321003	0.4139526	3.4462268	4.715041	4.5127807	4.0306444	3.1226096	2.0106676	0.5774065	-0.8394156	-1.7195058
230	779.7019220104175	Track1	-1.8125796	-1.4886298	-0.57269216	0.050209854	0.03508131	0.17748697	0.8737282	1.3857952	1.1496592	0.50340825	0.20412636	0.2524719	1.0602036	1.3200192	-0.25038794	-4.242708	-7.2934747	-5.6404777	-0.9420269	3.3538117	6.292012	7.3621807	6.9099736	4.5996046	2.1241312	-0.08792039	-1.893485	-3.1106846	-3.4546983	-3.675709
231	779.7611220104177	Track3	-1.4906031	-1.6126187	-0.82724696	-0.062267628	0.14131	0.08276912	-0.539804	-0.8844725	-0.8693439	-0.50198257	0.039027885	0.5399141	1.2637806	1.3525784	0.19656208	-2.370366	-5.4451184	-5.784202	-2.8926342	-0.022801839	2.7496605	4.907106	6.100276	6.0246344	4.5272512	2.261932	0.17354038	-0.92426723	-1.2932734	-1.0841041
232	783.7017220104176	Track1	-0.40068692	0.56786895	1.8251793	2.3895373	2.1695166	1.5992386	0.7240874	-0.17145632	-0.17112744	0.79808563	1.1943868	0.9082607	0.76684195	0.6935015	-1.037074	-4.712029	-8.462026	-7.7358327	-2.436472	3.159444	6.5903044	7.482221	6.9306927	5.669117	4.053666	1.5712838	-0.77363914	-2.71109	-4.071687	-4.4212933
233	783.7605220104176	Track3	0.5277455	0.5267588	0.824725	0.349163	-0.86901504	-1.7001016	-1.8550056	-1.0531892	-0.2438103	-0.19414917	-0.2763696	0.31495935	1.3466585	2.12446	1.7676253	0.24326323	-2.2825541	-2.48416	-0.6338642	0.8066365	1.8824044	2.453011	2.346454	2.4461045	1.4775529	-0.7522618	-2.6604419	-3.1685684	-2.5851274	-1.6415604
234	787.7014220104176	Track1	-0.23427273	0.3945486	0.73494047	0.5076837	-0.06917414	-0.4733698	0.11138181	0.086386815	-0.28722268	-0.796332	-1.0041857	-0.3322795	0.60930794	1.5640484	1.5041922	-1.8878939	-6.0979614	-6.674504	-3.1879725	0.8539954	4.0000587	5.077794	4.7864075	4.0122275	2.4467623	0.6655466	-1.2067773	-2.4664004	-3.3310375	-3.6263764
235	787.7603220104177	Track3	2.3448095	0.90595853	-0.6756323	-1.8859206	-2.3427398	-2.1539607	-2.5765765	-3.169884	-2.5818386	-0.6013049	1.9337097	3.2239044	4.4045796	4.532842	2.679609	-1.1640226	-4.8524637	-5.983508	-4.481808	-1.2452565	1.9866594	3.711961	3.7938519	2.9561968	1.6179848	0.32548356	-0.35793227	-0.9120986	-1.1002194	-1.6070278
236	791.6907039867705	Track1	1.5258983	1.5416846	0.9917964	0.67179537	0.4836754	-0.18724264	-1.6172231	-2.3065627	-1.6339961	-1.1584315	-0.61117136	0.2873333	1.8268237	3.4297829	3.3485496	-0.46942323	-5.10176	-6.187748	-2.7584493	1.4098035	4.24902	6.1344795	5.636229	3.6501317	2.2073379	0.6852795	-1.1209389	-1.8790141	-2.0941038	-1.9155202
237	791.7494039867706	Track3	2.316526	3.2965868	2.914429	2.4375536	1.6854053	1.1036158	0.2774669	-0.61347353	-1.1567872	-0.9982658	-1.0301673	-0.43686393	0.22681917	0.74743795	0.90332747	-0.46679217	-3.5971055	-5.1843104	-4.2358017	-2.0385225	0.462627	2.6184375	4.4108286	4.9797883	4.786079	4.3052583	2.905878	1.0727011	-0.28031617	-2.0131986
238	792.0247039867704	Track1	-0.7269379	-0.14185697	0.21991266	0.5767487	1.1759696	1.3982928	0.87142605	0.47348008	0.761251	0.6408805	0.7964412	1.3611293	1.4657133	0.19853537	-2.7775247	-6.7734995	-9.380953	-6.5659704	-0.81639385	3.7379425	6.9744334	8.183388	7.7611094	5.463239	2.6585608	0.584313	-0.9657064	-1.902036	-2.6193314	-3.0833871
239	792.0835039867706	Track3	0.77276176	0.7642109	0.91220725	0.98521876	0.27516472	-0.41449997	-1.12357	-2.3118248	-2.966962	-2.6752417	-1.6478093	-0.7410798	0.10907964	0.6882394	-0.010962104	-2.2868297	-4.073003	-2.7683158	0.5438606	3.7635949	5.1557384	5.2770944	4.1513433	2.0077078	0.88721234	0.3820511	-0.03628598	-1.0104344	-1.5817038	-1.7576562
240	792.3583039867705	Track1	1.7044803	2.556937	2.5931137	1.979424	1.2351681	0.14163889	-0.55263036	-0.8805259	-1.2205904	-1.1755334	-1.2192749	-0.8808548	0.28009793	0.9506863	-0.46251673	-3.4428585	-6.960309	-6.808033	-2.676886	1.8403078	5.2330246	6.529791	6.101263	5.1011443	3.3659801	1.954758	0.96351266	-0.22177522	-0.96702194	-1.1186367
241	792.4177039867703	Track3	-0.26058328	1.3348188	1.2716738	0.59023285	0.13703455	-0.34740806	-0.18526936	0.030476965	-0.11488868	-0.19776686	-0.17671843	0.22287259	1.2052399	1.8630005	0.8447867	-1.1863866	-3.2155988	-3.69906	-1.8375748	1.0223823	2.247461	2.283309	2.135313	2.4345937	2.1524148	1.2055688	0.20807293	-0.9525511	-1.9812969	-2.2851853
242	792.6920039867705	Track1	0.42020133	1.5084677	1.5676662	1.5140586	1.6160115	1.3335034	0.8638618	0.42513454	0.028174795	-0.067858614	0.011072957	-0.051743414	0.67705745	1.3170593	0.25312966	-3.9194133	-7.913763	-7.6029606	-3.3603082	1.3979639	5.085687	6.687323	6.502165	4.7328005	2.0501332	0.5175502	-0.31386212	-0.81573606	-0.7654171	-0.46514776
243	792.7517039867702	Track3	-0.6970096	-0.52237326	-0.09219585	0.41296595	1.116771	1.4407183	0.396193	-0.9173607	-1.8724364	-1.4027914	-0.69799626	0.45506275	1.2785803	1.3450141	0.6721242	-0.9028899	-3.3547173	-3.5925012	-1.4708701	1.1835338	2.1619525	2.1708322	2.1136072	1.8718803	1.9073993	1.9238433	1.773874	1.3381076	0.719812	-0.15567
244	795.7011318952001	Track1	-1.625774	-1.3100464	-0.536844	0.12157713	0.06500952	-0.10863993	-0.43258846	-0.5631546	-0.79238546	-0.8749349	-0.56183904	-0.16093211	-0.12903059	0.2403033	0.001864275	-2.9663043	-6.125588	-5.468798	-0.7164137	3.9984145	7.7173686	9.157852	8.660589	6.108169	2.6927643	-0.4697521	-3.375108	-5.206346	-5.6233754	-4.7110424
245	795.7606318952	Track3	0.20248194	0.33107454	-0.5059291	-1.129161	-0.9324893	-0.58288753	-0.20302896	-0.17211409	0.028174795	0.22287259	1.216093	2.0517776	2.4026923	1.889311	0.31791928	-2.6860948	-5.2810035	-4.8324013	-1.8832896	0.7050123	1.8080776	2.6213973	3.306453	3.5642943	2.9920444	2.4434736	1.7511812	-0.019513024	-1.6073565	-2.3614864
246	799.7008318952	Track1	-0.4013447	-0.40266022	-0.37799406	-0.29018262	0.07290268	-0.15599889	-0.90354764	-1.0712777	-1.2202615	-1.2495321	-0.56578565	1.1953735	2.381973	2.7539358	2.220493	-0.61478907	-4.5298257	-4.595932	-0.8381001	2.5418086	4.3046007	4.6357813	3.796154	2.135642	0.09066227	-1.4758034	-2.144752	-2.3476732	-2.560461	-2.6992502
247	799.7599318952001	Track3	-0.06456979	-1.1173213	-1.9122313	-2.011554	-1.521847	-0.19151811	0.9490419	1.5262272	1.0888162	0.22155707	-0.12311072	0.6343029	1.4160523	1.0579014	-0.28952485	-1.9174935	-3.4395695	-3.4270718	-1.6399161	0.8671506	2.920349	4.102998	4.338804	3.7705014	2.8943675	1.177614	-0.75291955	-1.760945	-2.1967156	-2.371024
248	803.7006318952001	Track1	-1.9849145	-1.2492032	-0.6924053	-0.5812431	-0.08167164	1.1105223	2.3793418	2.5612123	3.0413764	3.7892475	3.5560722	2.4632063	1.7653232	1.2802247	-1.148894	-5.487874	-10.122939	-10.352509	-5.6565933	-0.25170347	3.7218273	5.372798	5.968725	5.663197	4.4565425	2.376711	0.52248335	-0.8565175	-2.1835601	-3.3198555
249	803.7594318952002	Track3	0.5425451	-0.09515578	-0.94696015	-2.4085166	-4.323285	-6.078228	-5.810842	-2.2476926	1.9945525	4.7660174	5.8674307	5.6164966	3.8935022	1.5877278	-0.6841832	-3.5309997	-4.813984	-3.3103178	-0.26485872	2.3823018	4.2828946	5.038986	4.2289586	2.559568	0.8733993	-0.7006273	-2.3295846	-3.6145365	-4.607443	-4.1539087
250	807.7003318952001	Track1	-1.0989038	-0.5957139	-0.25236124	-0.08890703	-0.1254129	-1.0327984	-1.7622606	-1.426471	-0.055361114	1.7768339	3.040061	3.994139	4.971566	4.691362	2.6269884	-1.4902743	-6.0279083	-7.7394505	-5.2014127	-1.3574055	1.3723112	3.1206362	3.5577166	2.9871113	2.0859811	1.1013137	-0.24052148	-1.2712383	-1.9720881	-1.3883206
251	807.7591318952002	Track3	-1.4642925	-1.8161974	-2.4239743	-2.3552375	-1.8096198	-1.2304568	-0.8693439	-0.26485872	0.4872931	0.91944265	0.82044953	1.1447259	1.3200192	1.6890229	0.94081986	-1.336686	-3.5941455	-3.0317523	-0.27538294	2.6556008	4.078332	3.9336255	2.4155188	0.88458127	-0.082000524	-0.31353325	-0.19974014	-0.51152015	-1.505074	-2.555528
252	811.7002318952001	Track1	-0.54539496	-0.27406743	0.32515466	1.4282209	1.9675844	1.7610477	0.8766881	-0.02740618	-0.5980161	-0.58058536	-0.16849639	0.08145359	0.5412296	0.6241076	-1.8628988	-6.091055	-8.4735365	-5.66942	-0.90058774	3.3682823	5.9246554	6.994824	6.1614475	4.380243	2.5730522	0.55175376	-1.1192945	-2.0753574	-2.1720493	-2.3184025
253	811.7587318952002	Track3	-1.3873339	-2.0342472	-2.0816064	-1.5807171	-0.9364359	-0.43291736	0.11532838	0.7231008	1.0539548	1.3765867	1.0648079	0.257734	-0.44508597	-0.12409737	-0.5203999	-1.8504013	-2.643669	-1.477119	1.1121668	3.393935	4.5864496	4.2378383	3.2419927	2.1238024	1.1762984	-0.73844874	-2.2411149	-3.1416	-3.3224864	-3.010046
254	815.7000318952001	Track1	-0.4191043	0.16630499	1.3943462	2.6993418	3.118663	2.84076	2.4382114	2.292189	1.6370598	0.5734599	-0.5328975	-1.0163543	-0.76804817	-0.8321802	-2.481529	-5.513856	-7.557245	-5.1662216	-0.58683413	2.933175	5.1330457	5.8460536	5.063981	3.7376134	1.9455494	0.15709631	-1.3080732	-1.8974316	-2.2417727	-2.190467
255	815.7584318952003	Track3	0.04461887	-0.22670844	-0.6299177	-1.4735012	-2.7860756	-3.0001795	-2.7354274	-1.9845856	-0.2329572	0.6379206	1.188467	1.7222399	2.2708116	2.1731343	0.6464715	-2.3552375	-4.1203623	-2.5831542	-0.07542289	2.5562792	4.2105412	4.99689	4.8844132	3.1857545	0.6859372	-1.378783	-2.5811808	-3.2192166	-3.2218478	-2.9656465
256	819.6999318952	Track1	0.46196923	0.8987231	0.93128234	1.048035	1.0805942	1.1743251	1.7140179	1.6755389	1.1381483	0.2741781	-1.2626873	-2.3427398	-2.0033321	-0.5644701	0.13308798	-2.7913377	-6.7090373	-7.646374	-3.8648183	1.3950039	4.9814324	6.454149	6.112445	4.8706007	3.4284673	2.2211509	1.2292482	-0.06424092	-1.7181902	-3.0847027
257	819.7582318952001	Track3	-0.36056334	-0.68714315	-1.0610824	-0.9870838	-0.18526936	0.65436465	0.6694932	-0.0010956588	-0.6256422	-0.7785724	-0.7206891	-0.16948304	1.0851985	0.53596747	-1.2968912	-4.061163	-5.0905776	-3.5352752	0.20215307	3.6840062	4.824558	4.642688	3.956647	2.6190953	0.3945486	-0.7910699	-0.8081718	-0.68023664	-0.73252887	-1.4587015
