# Supplementary material for: Supervised spike sorting feasibility of noisy single-electrode extracellular recordings: Systematic study of human C-nociceptors recorded via microneurography
Source: PLoS One. 2025 Sep 26;20(9):e0329537. doi: 10.1371/journal.pone.0329537 (PMC12469167; doi:10.1371/journal.pone.0329537)
Supplement: S16 ZIP Folder — This archive includes the raw extracted feature sets for A1, A3, and A6, as well as SPDFFV3 features for A1 and A3. It also contains waveform data used for plotting and template computation in Fig 3, along with the data used for PCA and clustering analyses presented in Fig 5. (ZIP) [file pone.0329537.s016.zip › S16_features A1, A3, A6/A1_spdf_fv3.csv]

spike_idx	spike_ts	track	F14	F18	F19
0	511.69999712130715	Track1	2.1972835063934326	1.0459494590759277	-0.37747013568878174
1	511.75699712130614	Track3	1.6991872787475586	0.6206951141357422	-0.20933127403259277
2	515.6996971213072	Track1	2.3055219650268555	1.112358570098877	-0.5027792453765869
3	515.7564971213066	Track3	1.011640191078186	0.39227551221847534	-0.205302894115448
4	519.6996971213072	Track1	1.9665651321411133	1.1629506349563599	-0.3326612710952759
5	519.756297121307	Track3	0.7192627787590027	0.39770224690437317	-0.04274725914001465
6	523.6887515421694	Track1	2.2033584117889404	1.1206552982330322	-0.44497525691986084
7	523.7452515421694	Track3	1.714900255203247	0.7194417119026184	-0.35222935676574707
8	524.0224515421694	Track1	2.4156458377838135	1.2057751417160034	-0.4058237075805664
9	524.0793515421694	Track3	1.667759895324707	0.7323896884918213	-0.20456266403198242
10	524.3559515421695	Track1	2.1762208938598633	1.2043582201004028	-0.44982314109802246
11	524.4132515421694	Track3	1.550546407699585	0.8392781019210815	-0.3675558567047119
12	524.6896515421694	Track1	2.640261650085449	1.0792423486709595	-0.6207011938095093
13	524.7471515421696	Track3	1.1635817289352417	0.4988606572151184	-0.2964025139808655
14	525.0232515421694	Track1	2.382505178451538	1.0272806882858276	-0.36923789978027344
15	525.0812515421693	Track3	1.2703614234924316	0.6109668016433716	-0.24959862232208252
16	527.6898073288769	Track1	2.4819250106811523	1.06649649143219	-0.47179245948791504
17	527.7476073288768	Track3	1.5906020402908325	0.594845712184906	-0.44826173782348633
18	531.6894073288769	Track1	2.406359910964966	1.2040789127349854	-0.37481653690338135
19	531.746907328877	Track3	1.6682648658752441	0.8601027131080627	-0.36946892738342285
20	535.6893073288769	Track1	2.0433526039123535	1.2313849925994873	-0.37528687715530396
21	535.7464073288771	Track3	1.6608647108078003	0.695907473564148	-0.28390443325042725
22	539.6891073288768	Track1	1.8134655952453613	0.9769042134284973	-0.002219855785369873
23	539.746107328877	Track3	2.4711456298828125	1.0155624151229858	-0.36196160316467285
24	543.6889073288769	Track1	1.9073657989501953	0.9131625294685364	-0.21173465251922607
25	543.7460073288771	Track3	1.385910987854004	0.2513629198074341	-0.45936161279678345
26	547.6888073288769	Track1	2.241666078567505	1.1717432737350464	-0.16485053300857544
27	547.745507328877	Track3	1.3173418045043945	0.5755345225334167	-0.06812238693237305
28	551.6882850890265	Track1	1.6847118139266968	0.9650304317474365	-0.2543421983718872
29	551.7449850890266	Track3	0.8373944759368896	0.48461151123046875	-0.19329887628555298
30	552.0218850890265	Track1	2.3587000370025635	1.0897104740142822	-0.3389914035797119
31	552.0793850890265	Track3	1.3924970626831055	0.8305287957191467	-0.3059481382369995
32	552.3555850890265	Track1	2.5820529460906982	1.1625463962554932	-0.48912131786346436
33	552.4131850890266	Track3	1.254237413406372	0.5411815643310547	-0.2739154100418091
34	552.6892850890265	Track1	2.2421488761901855	0.9690057039260864	-0.42322540283203125
35	552.7470850890265	Track3	1.1908190250396729	0.6272658705711365	-0.43510711193084717
36	553.0229850890265	Track1	2.2993392944335938	1.167600154876709	-0.478523850440979
37	553.0808850890267	Track3	1.5204188823699951	0.7640793323516846	-0.30511754751205444
38	553.3566850890265	Track1	2.6009535789489746	1.255439281463623	-0.5474371910095215
39	553.4150850890265	Track3	1.549695372581482	0.6997872591018677	-0.3483099937438965
40	553.6903850890266	Track1	2.3581316471099854	1.3957078456878662	-0.48193442821502686
41	553.7490850890266	Track3	1.3065894842147827	0.6585962176322937	-0.15654629468917847
42	554.0240850890266	Track1	2.3574368953704834	1.2468795776367188	-0.36176586151123047
43	554.0831850890265	Track3	1.5574204921722412	0.7120524048805237	-0.34902215003967285
44	554.3578850890266	Track1	2.3409292697906494	1.3310810327529907	-0.34724748134613037
45	554.4170850890265	Track3	1.0870665311813354	0.5583624243736267	-0.19287896156311035
46	554.6914850890265	Track1	2.76393461227417	1.3641520738601685	-0.23687446117401123
47	554.7509850890261	Track3	1.6529312133789062	0.6880113482475281	-0.46527111530303955
48	555.6912969824976	Track1	2.212108850479126	1.0302355289459229	-0.22946536540985107
49	555.7506969824975	Track3	1.315856695175171	0.6704305410385132	-0.17683225870132446
50	559.6909969824977	Track1	2.363401412963867	1.0697816610336304	-0.5594381093978882
51	559.7500969824977	Track3	1.7855126857757568	0.7919628620147705	-0.3690841794013977
52	563.6904969824977	Track1	2.2609057426452637	1.2952425479888916	-0.23432528972625732
53	563.7493969824985	Track3	1.6201200485229492	0.6792330145835876	-0.31418418884277344
54	567.6899969824977	Track1	2.4419567584991455	1.1196186542510986	-0.41394615173339844
55	567.7485969824986	Track3	1.3354243040084839	0.4526389241218567	-0.2826295495033264
56	571.6896969824977	Track1	1.8983006477355957	0.8845455646514893	-0.5643553733825684
57	571.7480969824993	Track3	0.8460500836372375	0.4581332504749298	-0.03371012210845947
58	575.6893969824977	Track1	2.4290645122528076	1.0681055784225464	-0.5704928636550903
59	575.7475969824994	Track3	1.2684991359710693	0.6198699474334717	-0.2934422492980957
60	579.6890969824977	Track1	2.201554298400879	0.9728670120239258	-0.36746060848236084
61	579.7471969824995	Track3	1.5589227676391602	0.6613084673881531	-0.24575477838516235
62	583.6889969824977	Track1	2.261070966720581	0.9779052734375	-0.5971596240997314
63	583.7466969824997	Track3	1.5653184652328491	0.5482529997825623	-0.25973188877105713
64	587.6887969824977	Track1	1.990066647529602	0.9705440402030945	-0.3288630247116089
65	587.7463969824997	Track3	1.1047148704528809	0.5462766885757446	-0.16460412740707397
66	591.6887969824977	Track1	2.2531051635742188	1.0907584428787231	-0.21286684274673462
67	591.7460969824998	Track3	1.4394856691360474	0.7645955085754395	-0.5579499006271362
68	595.6968947934726	Track1	2.1020450592041016	0.9207147359848022	-0.4880552291870117
69	595.7541947934748	Track3	1.9685678482055664	0.972308874130249	-0.43000805377960205
70	596.0307947934726	Track1	2.42484188079834	1.1502792835235596	-0.6260191202163696
71	596.0884947934745	Track3	1.4357824325561523	0.6458927989006042	-0.35929936170578003
72	596.3644947934727	Track1	1.863895058631897	1.2000319957733154	-0.38947468996047974
73	596.4225947934743	Track3	1.274911880493164	0.4427604377269745	-0.09705603122711182
74	596.6981947934727	Track1	1.7248308658599854	0.7563028335571289	-0.0765344500541687
75	596.7564947934746	Track3	1.7482619285583496	0.5364097356796265	-0.39384961128234863
76	597.0318947934726	Track1	2.4057905673980713	0.8752508759498596	-0.7429277896881104
77	597.0905947934738	Track3	1.3936336040496826	0.5422574877738953	-0.448233962059021
78	597.3655947934726	Track1	2.5309195518493652	1.288751482963562	-0.6179661750793457
79	597.4247947934733	Track3	0.7192420363426208	0.5031152367591858	-0.09202439337968826
80	597.6992947934726	Track1	2.6692299842834473	1.2002859115600586	-0.48106586933135986
81	597.7586947934732	Track3	1.868205189704895	0.7517536282539368	-0.37674474716186523
82	598.0329947934727	Track1	2.0408875942230225	0.9004143476486206	-0.24863207340240479
83	598.0924947934728	Track3	1.1032931804656982	0.38824546337127686	-0.3990941643714905
84	599.6895719874642	Track1	2.1818857192993164	1.1093999147415161	-0.36867237091064453
85	599.7491719874641	Track3	1.2007791996002197	0.5766936540603638	-0.16649574041366577
86	603.6891719874642	Track1	2.758345603942871	1.2258539199829102	-0.32310962677001953
87	603.7484719874641	Track3	1.1948219537734985	0.5751265287399292	-0.3394852876663208
88	607.6887719874642	Track1	2.2005748748779297	1.210128664970398	-0.4931279420852661
89	607.7476719874642	Track3	1.4653310775756836	0.6459118723869324	-0.3675221800804138
90	611.6883719874642	Track1	2.145803451538086	0.9937524795532227	-0.3562391996383667
91	611.7469719874641	Track3	1.5087800025939941	0.5921763777732849	-0.11033898591995239
92	615.6879719874642	Track1	1.931965708732605	0.9189905524253845	-0.28711068630218506
93	615.7463719874643	Track3	1.6221163272857666	0.5384750366210938	-0.4782717227935791
94	619.6877719874642	Track1	2.6137943267822266	1.0743961334228516	-0.5584738254547119
95	619.7460719874642	Track3	0.24682730436325073	0.2289852797985077	-0.20238816738128662
96	623.6875719874641	Track1	2.128526210784912	0.9640482664108276	-0.202498197555542
97	623.7458719874642	Track3	1.1593108177185059	0.5351775884628296	-0.24205505847930908
98	627.6874719874642	Track1	2.138719320297241	1.1531569957733154	-0.4149075746536255
99	627.7455719874642	Track3	0.9761276245117188	0.5523295402526855	-0.30520039796829224
100	631.6874719874642	Track1	1.9960747957229614	1.071704387664795	-0.14699506759643555
101	631.745271987464	Track3	1.8816405534744263	0.7968188524246216	-0.3281388282775879
102	635.6874719874642	Track1	2.1226131916046143	0.9601064920425415	-0.16846799850463867
103	635.7451719874641	Track3	1.6225388050079346	0.5529918074607849	-0.4522086977958679
104	639.6944771232196	Track1	2.362837314605713	1.1381088495254517	-0.5244780778884888
105	639.7520771232196	Track3	1.272770881652832	0.5676529407501221	-0.16481012105941772
106	640.0283771232196	Track1	2.2521817684173584	1.1078531742095947	-0.3815805912017822
107	640.0861771232197	Track3	1.5468324422836304	0.7707995772361755	-0.13622283935546875
108	640.3618771232196	Track1	2.7307143211364746	1.2188589572906494	-0.4734199047088623
109	640.4203771232196	Track3	1.0053973197937012	0.5571773648262024	-0.24929118156433105
110	640.6956771232196	Track1	2.326692819595337	1.2488759756088257	-0.34285616874694824
111	640.7543771232197	Track3	1.5980464220046997	0.8828309178352356	-0.20760458707809448
112	641.0293771232197	Track1	2.1063714027404785	1.0614888668060303	-0.22519969940185547
113	641.0884771232196	Track3	1.9306851625442505	0.9547276496887207	-0.5790722370147705
114	641.3630771232196	Track1	2.4625277519226074	1.24543035030365	-0.3187650442123413
115	641.4223771232197	Track3	1.4146865606307983	0.5845105648040771	-0.2994425892829895
116	641.6967771232196	Track1	2.528870105743408	1.12643563747406	-0.38799357414245605
117	641.7563771232196	Track3	1.891899824142456	0.670106053352356	-0.3681032657623291
118	642.0305771232196	Track1	2.399538516998291	1.2289772033691406	-0.20341217517852783
119	642.0903771232196	Track3	1.4413347244262695	0.7112197875976562	-0.18450087308883667
120	643.698106687399	Track1	2.429445743560791	1.2414621114730835	-0.6051348447799683
121	643.7580066873991	Track3	1.739627480506897	0.7726361751556396	-0.27689915895462036
122	647.697806687399	Track1	1.9330296516418457	0.9670502543449402	-0.04964756965637207
123	647.7572066873994	Track3	1.7050859928131104	0.6136071085929871	-0.2879136800765991
124	651.697206687399	Track1	2.0591444969177246	1.113201379776001	-0.607433557510376
125	651.7565066873996	Track3	1.56947660446167	0.5983900427818298	-0.3010898232460022
126	655.696906687399	Track1	1.6812498569488525	0.8159673810005188	-0.19904828071594238
127	655.7559066873997	Track3	1.142209768295288	0.6829295754432678	-0.4168429970741272
128	659.6966066873989	Track1	2.1096227169036865	1.1001166105270386	-0.510500431060791
129	659.7554066873998	Track3	1.4852341413497925	0.6514397263526917	-0.6239645481109619
130	663.696306687399	Track1	2.5093836784362793	1.3532997369766235	-0.21130406856536865
131	663.7549066874	Track3	1.424996018409729	0.7626056671142578	-0.5124757885932922
132	667.696206687399	Track1	2.47365140914917	1.0252922773361206	-0.4745222330093384
133	667.7546066874	Track3	1.402193307876587	0.5540899634361267	-0.20971190929412842
134	671.696006687399	Track1	2.808013677597046	1.2892279624938965	-0.6931105852127075
135	671.7542066874001	Track3	1.3216041326522827	0.7158710360527039	-0.325425922870636
136	675.696006687399	Track1	2.5731616020202637	1.2528778314590454	-0.5297400951385498
137	675.7539066874002	Track3	1.4498636722564697	0.6659125089645386	-0.4419533610343933
138	679.694712714379	Track1	2.5546388626098633	1.1377506256103516	-0.3570857048034668
139	679.75371271438	Track3	1.070678949356079	0.3850645422935486	-0.24378210306167603
140	680.0286127143789	Track1	1.9849823713302612	0.9698323607444763	-0.22671127319335938
141	680.0871127143799	Track3	1.3540003299713135	0.4495030641555786	-0.3142431974411011
142	680.362212714379	Track1	3.1487412452697754	1.4544391632080078	-0.38702547550201416
143	680.4212127143797	Track3	1.2983436584472656	0.549896776676178	-0.2290695309638977
144	680.696012714379	Track1	2.371091365814209	1.1904147863388062	-0.47309696674346924
145	680.7552127143796	Track3	1.389007568359375	0.46641772985458374	-0.11066782474517822
146	681.0296127143789	Track1	2.6085338592529297	1.5110766887664795	-0.5138509273529053
147	681.0892127143794	Track3	1.2990844249725342	0.6197885274887085	-0.3136284351348877
148	681.3633127143789	Track1	2.087902784347534	0.7963937520980835	-0.4655996561050415
149	681.4230127143793	Track3	1.7131378650665283	0.5924859642982483	-0.32920730113983154
150	683.6949414437127	Track1	2.2434892654418945	1.1527600288391113	-0.4630601406097412
151	683.754541443713	Track3	1.2507412433624268	0.5920770168304443	-0.2815992832183838
152	687.6946414437126	Track1	2.1850967407226562	1.2348875999450684	-0.4540979862213135
153	687.7539414437132	Track3	1.4835829734802246	0.7012616395950317	-0.42410802841186523
154	691.6942414437126	Track1	2.3845014572143555	1.0166666507720947	-0.34413206577301025
155	691.7533414437133	Track3	0.8932504653930664	0.6246374249458313	-0.19486185908317566
156	695.704651787361	Track1	2.2970006465911865	1.319679856300354	-0.5446230173110962
157	695.7633517873618	Track3	1.479650616645813	0.8320868015289307	-0.39609503746032715
158	696.0385517873609	Track1	2.70597505569458	1.2640093564987183	-0.49652099609375
159	696.0977517873615	Track3	1.4624145030975342	0.5298332571983337	-0.32304173707962036
160	696.3722517873609	Track1	2.1648709774017334	0.9591324925422668	-0.45204246044158936
161	696.4319517873613	Track3	1.2272224426269531	0.642299473285675	-0.26030707359313965
162	696.705951787361	Track1	2.6432785987854004	1.357974648475647	-0.41372835636138916
163	696.7658517873612	Track3	0.9996308088302612	0.48171406984329224	-0.5011286735534668
164	697.039751787361	Track1	3.048921585083008	1.2692879438400269	-0.5415788888931274
165	697.1000517873609	Track3	1.0239782333374023	0.49470818042755127	-0.08328915387392044
166	697.373451787361	Track1	2.3081836700439453	1.1580095291137695	-0.4832044243812561
167	697.4339517873608	Track3	1.3940736055374146	0.722482442855835	-0.25430548191070557
168	699.6965811590865	Track1	2.581078290939331	1.3172931671142578	-0.3361717462539673
169	699.7566811590865	Track3	1.2169432640075684	0.5476034879684448	-0.3110378384590149
170	703.6960811590865	Track1	2.449802875518799	1.0036664009094238	-0.3685896396636963
171	703.7559811590867	Track3	1.7905943393707275	0.7594337463378906	-0.20852607488632202
172	707.6955811590865	Track1	2.20339298248291	1.094040870666504	-0.2694336175918579
173	707.7551811590869	Track3	1.6347990036010742	0.7847939729690552	-0.24748116731643677
174	711.6951811590865	Track1	2.0532569885253906	0.9342054724693298	-0.22122716903686523
175	711.754581159087	Track3	1.475562572479248	0.740481436252594	-0.11461448669433594
176	715.7144708424039	Track1	2.0535542964935303	0.9618358612060547	-0.5568892359733582
177	715.7735708424046	Track3	1.0160791873931885	0.5908143520355225	-0.24996495246887207
178	716.048470842404	Track1	2.4873456954956055	1.0546653270721436	-0.17516255378723145
179	716.1080708424043	Track3	1.8780860900878906	0.6309692859649658	-0.3277249336242676
180	716.382170842404	Track1	2.5292701721191406	1.1939421892166138	-0.4356997013092041
181	716.4421708424042	Track3	1.4406495094299316	0.577289342880249	-0.2805330753326416
182	716.7158708424039	Track1	2.4389867782592773	0.967254102230072	-0.5326274633407593
183	716.776170842404	Track3	1.4023571014404297	0.6896724104881287	-0.26310354471206665
184	717.049670842404	Track1	2.86439847946167	1.3298591375350952	-0.3353250026702881
185	717.1103708424038	Track3	1.264188528060913	0.6013736724853516	-0.4626532196998596
186	717.3833708424039	Track1	2.6374735832214355	1.2353044748306274	-0.5914039611816406
187	717.4443708424036	Track3	1.666483998298645	0.783639132976532	-0.20045173168182373
188	719.6958538704628	Track1	2.496206521987915	1.0671526193618774	-0.37752413749694824
189	719.7566538704626	Track3	0.8664641380310059	0.35652658343315125	0.00583764910697937
190	723.6953538704628	Track1	2.4562764167785645	1.1991981267929077	-0.4023004174232483
191	723.7557538704629	Track3	1.1216987371444702	0.5725790858268738	-0.27037233114242554
192	727.6948538704628	Track1	2.4479618072509766	1.3051769733428955	-0.5635335445404053
193	727.7547538704631	Track3	1.3468350172042847	0.6400078535079956	-0.28599101305007935
194	731.6944538704628	Track1	2.6372218132019043	1.3874685764312744	-0.3620131015777588
195	731.7542538704632	Track3	1.412554383277893	0.61119544506073	-0.1634807586669922
196	735.6941538704629	Track1	2.141676902770996	0.8941577672958374	-0.18137598037719727
197	735.7535538704634	Track3	1.5063248872756958	0.6598286628723145	-0.2588964104652405
198	739.6939538704628	Track1	2.1943206787109375	1.127845048904419	-0.5197099447250366
199	739.7530538704635	Track3	1.6352006196975708	0.7453550696372986	-0.22267913818359375
200	743.6935538704628	Track1	2.740593433380127	1.424918293952942	-0.16830360889434814
201	743.7525538704637	Track3	1.1893302202224731	0.4825294613838196	-0.4273872375488281
202	747.6934538704628	Track1	2.939793109893799	1.5998939275741577	-0.5083723664283752
203	747.7521538704638	Track3	1.6077370643615723	0.6086809635162354	-0.46654611825942993
204	751.6933538704628	Track1	2.443634033203125	1.4440277814865112	-0.35405242443084717
205	751.7519538704638	Track3	1.5390121936798096	0.8577369451522827	-0.15414154529571533
206	755.6924177284488	Track1	2.7178916931152344	1.238544225692749	-0.4334040880203247
207	755.75081772845	Track3	1.414819359779358	0.6561959981918335	-0.1342652440071106
208	756.0263177284489	Track1	2.2814583778381348	1.0704442262649536	-0.5395655632019043
209	756.0854177284497	Track3	0.9761257171630859	0.5369566679000854	-0.21401861310005188
210	756.360017728449	Track1	2.58207368850708	1.168701171875	-0.5737279653549194
211	756.4194177284495	Track3	1.0159142017364502	0.3705688714981079	-0.5716730952262878
212	756.693817728449	Track1	2.211230993270874	1.087960958480835	-0.20711135864257812
213	756.7533177284494	Track3	1.360753059387207	0.6323646306991577	-0.16965287923812866
214	759.6926854442412	Track1	2.7519736289978027	1.2566704750061035	-0.5002230405807495
215	759.7520854442417	Track3	1.0598514080047607	0.47638434171676636	-0.46199220418930054
216	763.6922854442412	Track1	2.5919718742370605	1.0809804201126099	-0.5050945281982422
217	763.7514854442419	Track3	1.361572027206421	0.5885392427444458	-0.15083229541778564
218	767.7023840368653	Track1	2.8592355251312256	1.224121332168579	-0.3383066654205322
219	767.7612840368662	Track3	0.9608302712440491	0.5119678974151611	-0.3102232813835144
220	768.0362840368654	Track1	2.572197675704956	1.2963964939117432	-0.40336930751800537
221	768.0956840368659	Track3	1.2057433128356934	0.7048019170761108	-0.5032563209533691
222	768.3700840368654	Track1	2.315833568572998	1.2207553386688232	-0.5989699363708496
223	768.4298840368657	Track3	1.5056287050247192	0.6059731245040894	-0.4102775454521179
224	768.7037840368654	Track1	2.436544418334961	1.182796835899353	-0.4521244764328003
225	768.7637840368654	Track3	1.5565955638885498	0.4590901732444763	-0.31879550218582153
226	771.7025220104175	Track1	2.645298957824707	1.0359108448028564	-0.6716508865356445
227	771.7621220104177	Track3	1.888833999633789	0.8143024444580078	-0.3448922038078308
228	775.7022220104176	Track1	3.1466002464294434	1.3810912370681763	-0.35779333114624023
229	775.7618220104175	Track3	1.673026442527771	0.5264679193496704	-0.1302332878112793
230	779.7019220104175	Track1	2.3507771492004395	1.1532249450683594	-0.48258090019226074
231	779.7611220104177	Track3	1.5641717910766602	0.8076630234718323	-0.38647377490997314
232	783.7017220104176	Track1	2.9278905391693115	1.391042709350586	-0.3218073844909668
233	783.7605220104176	Track3	0.9251478910446167	0.5129753947257996	-0.057858288288116455
234	787.7014220104176	Track1	2.0527570247650146	1.0157685279846191	-0.19686079025268555
235	787.7603220104177	Track3	1.7812504768371582	0.6581860780715942	-0.22988665103912354
236	791.6907039867705	Track1	2.1723928451538086	1.1288217306137085	-0.6379052400588989
237	791.7494039867706	Track3	1.2908449172973633	0.42944204807281494	-0.19029700756072998
238	792.0247039867704	Track1	2.874788761138916	1.3027435541152954	-0.45770037174224854
239	792.0835039867706	Track3	1.743257999420166	0.7423181533813477	-0.3117765188217163
240	792.3583039867705	Track1	2.314452648162842	1.2009189128875732	-0.2828739881515503
241	792.4177039867703	Track3	1.429978609085083	0.5862364768981934	-0.04596078395843506
242	792.6920039867705	Track1	2.4346871376037598	1.1896607875823975	-0.3711787462234497
243	792.7517039867702	Track3	1.3272020816802979	0.5898534655570984	-0.06413772702217102
244	795.7011318952001	Track1	2.528764486312866	1.2182438373565674	-0.49018168449401855
245	795.7606318952	Track3	1.5524938106536865	0.8059740662574768	-0.2075226902961731
246	799.7008318952	Track1	1.9638116359710693	0.9559847116470337	-0.2927019000053406
247	799.7599318952001	Track3	1.2535333633422852	0.4944375157356262	-0.20102649927139282
248	803.7006318952001	Track1	2.7151944637298584	1.231371521949768	-0.2054755687713623
249	803.7594318952002	Track3	1.5227296352386475	0.6966624855995178	-0.37960153818130493
250	807.7003318952001	Track1	1.9220037460327148	1.0623952150344849	-0.2519214153289795
251	807.7591318952002	Track3	1.5353052616119385	0.7490720748901367	-0.35944926738739014
252	811.7002318952001	Track1	2.384416103363037	1.2966501712799072	-0.4696463346481323
253	811.7587318952002	Track3	1.2946429252624512	0.48995453119277954	-0.2454385757446289
254	815.7000318952001	Track1	2.2896945476531982	1.10860276222229	-0.37376999855041504
255	815.7584318952003	Track3	1.3158513307571411	0.825583279132843	-0.39120960235595703
256	819.6999318952	Track1	2.629911422729492	1.1797237396240234	-0.39734888076782227
257	819.7582318952001	Track3	2.0353198051452637	0.6461793780326843	-0.19057118892669678
