# Supplementary material for: Supervised spike sorting feasibility of noisy single-electrode extracellular recordings: Systematic study of human C-nociceptors recorded via microneurography
Source: PLoS One. 2025 Sep 26;20(9):e0329537. doi: 10.1371/journal.pone.0329537 (PMC12469167; doi:10.1371/journal.pone.0329537)
Supplement: S16 ZIP Folder — This archive includes the raw extracted feature sets for A1, A3, and A6, as well as SPDFFV3 features for A1 and A3. It also contains waveform data used for plotting and template computation in Fig 3, along with the data used for PCA and clustering analyses presented in Fig 5. (ZIP) [file pone.0329537.s016.zip › S16_features A1, A3, A6/A3_raw_features.csv]

spike_idx	spike_ts	track	0	1	2	3	4	5	6	7	8	9	10	11	12	13	14	15	16	17	18	19	20	21	22	23	24	25	26	27	28	29
0	69.40969907860028	Track2	2.313566	1.6567926	0.69942135	0.5461628	0.7615798	1.0595458	0.64219606	-0.26025438	-0.849611	-1.5113227	-1.4807366	-0.7762702	0.001864275	0.98916537	1.8580673	0.7658553	-1.7826513	-3.9023113	-4.4206357	-2.8012044	0.07586261	3.2992177	6.085148	7.3917794	7.4138145	5.780936	3.2337708	1.2756203	-0.6772767	-2.719641
1	69.4228990786003	Track1	0.40770385	1.2624651	2.239568	1.8801023	0.8858968	-0.80915844	-1.1479074	-0.9045343	-0.40792233	0.6185166	1.4726198	1.8879954	2.0409245	1.3236369	-0.62432665	-3.4119432	-4.6673	-4.652829	-3.1721861	-1.0982461	0.4905819	1.96298	3.369598	4.201004	4.202977	3.6803887	2.8262894	2.2783759	1.6459396	0.7487535
2	73.40989907860029	Track2	0.5027505	0.2472098	-0.41154003	-0.5779543	0.31857705	2.0221784	2.8006368	2.0609863	1.3420542	0.30410627	-0.75686616	-0.93873805	-0.66971236	0.086386815	0.88984334	-0.58979404	-2.7587783	-4.491346	-4.6205983	-2.9640021	-0.49277386	2.4181497	5.2251315	6.4153414	6.235445	4.1145086	1.7330929	-0.01885526	-1.0179987	-0.96143097
3	73.42249907860028	Track1	-0.31616428	-0.4191043	-0.6417574	-0.39312264	0.12223489	0.47841328	0.6625867	0.43631652	0.42875224	0.23241015	-0.03825927	-0.7693637	-1.1130458	-0.8821703	-0.33425277	-1.648467	-3.5645459	-5.210293	-4.8416104	-2.2871585	1.2456923	3.7234716	5.191586	6.429812	6.103236	5.2307224	3.5741606	1.1848493	-0.44903255	-0.83382463
4	77.40989907860029	Track2	-1.5257937	-2.3045895	-3.2599983	-2.8544836	-0.8815125	1.2331947	2.5302978	2.2352927	1.7699275	0.75927764	-0.12639953	-0.074107364	0.33206117	1.4614378	0.730665	-1.9201245	-4.2068596	-4.8939033	-4.437409	-3.0366857	-0.32997733	3.080842	6.718567	9.262107	9.4545	8.286655	4.064519	-0.50000924	-3.8871825	-6.155517
5	77.42229907860029	Track1	-2.1342278	-2.6920147	-2.8752034	-2.6587975	-1.803042	-0.47238317	0.16959381	0.7260607	1.397635	1.7344084	1.625878	1.8784579	2.0057344	2.2530522	1.9465361	-0.078053944	-3.4570005	-5.8996415	-6.019028	-4.439711	-2.1858623	-0.24019259	2.1830008	3.5198956	4.220079	4.3595233	4.2802634	3.693215	1.7594032	-0.35003912
6	81.40989907860029	Track2	-0.9367648	-0.86177963	-0.5598658	0.014032891	0.66094226	0.7487535	-0.018526379	-0.40594903	-0.16783863	1.0766476	2.0008013	1.2733182	-0.0395748	-1.2916291	-2.8459327	-4.6028385	-5.7210555	-5.022498	-2.444694	0.9296379	4.1006956	7.01061	7.7397323	7.210897	6.0936985	3.578107	0.3317323	-2.7360852	-4.602181	-4.695585
7	81.42209907860028	Track1	-1.9378842	-1.5297402	-1.1959242	-0.7802168	0.23076575	1.204911	0.9076029	0.6984347	0.5596469	0.7533578	0.10710634	-0.17310074	0.28042683	1.031262	-0.16915415	-2.385166	-4.122665	-4.233828	-2.9176295	-0.6026204	2.0544088	4.55981	6.067717	6.4479003	5.3290567	2.851284	0.53267866	-0.82034045	-2.1822448	-3.547115
8	85.4099990786003	Track2	-0.87230384	-1.5175716	-2.051349	-2.4177256	-2.1516585	-0.65951705	0.89017224	1.5058366	1.067439	0.28009793	0.15841185	0.5859574	0.84281343	1.3108106	0.16498947	-2.359184	-4.69986	-4.644936	-3.0646408	-0.65918815	2.946988	6.5738606	8.396501	7.448675	5.1327167	2.0606575	-0.43982387	-0.7950165	-1.8688188	-3.118578
9	85.42209907860028	Track1	1.5725993	1.6725789	1.6959294	1.0677679	-0.39805585	-1.583677	-2.3404377	-2.4802134	-2.9745264	-2.853168	-1.3386593	0.584313	2.2764025	2.944686	1.6193004	-0.7890966	-2.3608286	-3.6378872	-3.6165097	-2.1039703	-0.1467902	1.6186426	3.4107077	4.669656	4.8041673	3.701108	1.9251589	0.45111617	0.007784142	-0.29577363
10	89.41009907860028	Track2	0.36593595	-0.043192495	0.75434446	2.0109966	2.7286122	3.001911	2.236937	0.80466324	-0.77035034	-1.5958457	-1.1035082	0.13769232	1.3358054	1.8360324	0.57411766	-2.7867334	-5.4447894	-6.0894103	-5.2467995	-2.5795364	0.95331734	4.4236546	7.537143	8.270212	7.010939	4.0464306	0.6724531	-2.1240323	-3.8200898	-4.078594
11	89.4219990786003	Track1	1.0210668	1.4926814	1.6278512	1.9379852	1.7899891	0.8464311	0.20083754	-0.20006903	-0.009317697	0.4836754	0.77637947	1.0302755	1.6077895	1.5328048	-0.23591714	-2.571643	-4.6436205	-5.052427	-3.828312	-1.3998315	1.3677069	2.6217263	3.4787858	3.3919616	2.9844804	2.3836174	1.8334013	0.716852	-0.7614705	-1.3054421
12	93.4099990786003	Track2	-0.1898737	0.26431164	0.87405705	1.5877278	1.0838829	0.310355	0.5057104	0.8253827	0.13210133	-0.6753034	-0.7966609	-0.96735084	-1.1853999	-0.9811639	-1.1452763	-2.6019006	-4.395969	-5.051111	-3.5119243	-0.5440794	1.7936068	3.928692	5.2284203	5.828623	5.247166	3.0581493	0.5701711	-0.7446975	-1.5323713	-1.8362592
13	93.42179907860029	Track1	0.031463612	-0.5539459	-0.4648189	-0.26222768	0.1044753	-0.2096066	0.059418537	0.8530087	1.1121668	-0.13133277	-1.48271	-2.0414824	-2.0306294	-2.0756865	-2.7048411	-3.5793457	-3.7753613	-2.1907957	0.26990262	2.7236788	4.5841475	5.4563327	5.307022	4.687415	3.8320017	2.7871525	1.554511	-0.15501224	-1.9760348	-2.5315194
14	97.4099990786003	Track2	-0.8992722	-0.21092212	0.71290547	1.1759696	0.7813127	0.4974884	0.6188455	0.8059788	0.4678891	0.26957375	-0.123768486	0.48104435	1.5528665	1.9557447	0.21432167	-2.8926342	-4.837006	-4.7117	-2.9630156	-1.0867351	1.3236369	4.9353895	6.744877	6.3850846	4.60092	1.6745522	-1.0742376	-3.295518	-4.91265	-5.8588595
15	97.42149907860029	Track1	0.2929243	1.0417863	1.0815808	0.80729425	1.5216229	1.6209447	1.6732367	1.4739352	0.77309066	0.75434446	0.6448271	0.054814197	-0.16750975	0.46361366	0.5343231	-0.9022321	-2.767987	-3.9769683	-3.776677	-2.4867911	-0.06588532	2.318499	3.722814	3.600142	2.8331957	1.4532157	-0.58617634	-1.6274185	-1.4856699	-0.81968266
16	101.41019907860029	Track2	1.3410676	1.0227112	1.2177373	1.5742438	1.3519206	1.3019308	1.5272138	1.2118175	0.4971595	-0.5026403	-1.3287928	-1.7523941	-1.9924788	-0.73548883	0.7053412	-0.7585106	-2.8317907	-3.7947657	-3.8010144	-2.9182873	-0.39904252	2.8976562	5.6760235	7.2737126	7.4670925	6.0726504	4.04972	1.7508523	-0.38391393	-1.9010493
17	101.42139907860029	Track1	-1.6451782	-1.4633058	-1.5892681	-0.9449868	-0.2928137	-0.69733846	-1.6550447	-1.8579656	-0.53552854	0.28371564	0.8184762	1.2798958	1.4732774	1.6745522	0.5721444	-1.7191769	-3.4119432	-3.7493794	-2.0273404	1.2539142	4.6134176	6.552812	6.672524	5.148503	2.4895167	0.4504584	-1.0068167	-2.096735	-2.719641	-3.1485064
18	105.41009907860028	Track2	-0.2849205	-0.7723236	-1.0005679	0.01797947	0.7678286	0.75664663	0.36758035	0.7480957	0.9917964	1.3318589	1.2845001	0.80499214	-0.03562822	-0.4753431	-0.8890768	-2.744965	-4.883379	-5.983179	-5.3336253	-2.830475	0.9862054	4.805483	7.207937	7.8969355	6.3367395	3.6659179	0.78262824	-1.3498412	-2.2483504	-2.4946842
19	105.4215990786003	Track1	0.5497805	-0.075751774	-0.74305314	-0.38226953	-0.16915415	-0.21782865	-0.019184142	-0.10370671	0.54879385	1.3476452	1.7511812	1.4870905	1.5186629	1.2368125	-0.1109421	-2.6512332	-4.3624225	-5.1609597	-4.973823	-3.5934877	-1.0679889	2.554306	5.368851	6.5143337	6.38936	4.7561507	3.1084678	1.4538735	-0.31747982	-0.8486243
20	109.41009907860028	Track2	0.667191	0.88392353	0.40737498	-0.5855186	-2.0730553	-2.504551	-1.2288125	-0.31123105	-0.14942126	0.15972736	0.6967903	1.33449	1.408488	0.7586199	0.329759	-1.2623584	-3.5875678	-5.6115355	-5.464852	-3.5599415	-0.79797643	2.4378824	5.7470613	7.7949834	7.6016035	6.22229	4.5920405	2.2145731	-1.4610037	-4.3887334
21	109.42129907860028	Track1	0.6662044	-0.41515774	-0.8377712	-1.3136642	-1.3452369	-0.89828557	-1.0301673	-0.6197223	-0.13922592	0.34028322	-0.06489868	-0.3937804	0.4971595	1.609105	0.7332961	-1.622814	-3.063983	-3.4708135	-1.8648721	1.1134822	3.7557018	4.154303	3.6077063	3.5008206	3.047625	1.5936477	-0.01227763	-0.82922024	-1.3715476	-1.5211892
22	113.41009907860028	Track2	0.27944016	0.28371564	0.34850523	0.9013542	1.548591	1.1174288	0.6625867	0.09066227	0.19064222	0.962526	1.5561553	2.009681	1.9938948	2.159979	1.1812316	-1.5396067	-4.915939	-7.4348974	-7.189545	-4.923832	-1.3958849	2.0899277	4.971895	6.7001495	7.08691	5.5918307	3.2752097	0.7231008	-0.874606	-1.4353508
23	113.4211990786003	Track1	-0.29478696	0.087044574	0.0021931564	-0.53848845	-0.7969898	-0.82560253	-0.86506844	-1.1064681	-0.4500192	-0.03825927	0.11401285	0.51360357	1.1631432	1.5508932	0.4047439	-2.1207435	-4.6498694	-5.1402397	-3.260985	-0.053716704	2.903576	4.7163568	5.0567455	4.2500067	3.241664	2.0813768	0.8668217	-0.16849639	-0.16356316	-0.53552854
24	117.4099990786003	Track2	-0.779559	-0.13823928	0.33271894	-0.027735062	-0.4500192	-0.8703305	-1.2031596	-0.6480062	0.76289535	2.0619729	2.4842546	2.5194447	1.8182728	1.3627737	-0.17145632	-3.12384	-6.3018723	-7.9423766	-7.2191453	-3.9338841	0.6208188	5.0064273	7.7167106	8.250151	8.221209	7.3901353	5.3603005	1.7722296	-1.9829413	-4.55515
25	117.42109907860029	Track1	-0.8861169	-0.9907015	-0.6542549	0.0041664457	0.32712796	-0.11127099	-0.60393596	-0.130675	0.15183422	0.43171218	0.097239904	0.04067229	1.243719	2.6069267	1.3943462	-0.8660551	-2.9567666	-4.488057	-3.535604	-1.0406916	1.749208	4.5535617	5.6835876	4.248691	2.4359093	0.44486743	-0.9413691	-1.0758821	-1.1640226	-0.9449868
26	121.4099990786003	Track2	0.51294583	-0.2888671	-0.71871585	-0.22670844	1.0309331	1.9774507	1.6041719	0.72145635	-0.13363494	-0.40397573	-0.6220245	-0.6309043	-0.30564007	0.89083	1.8442544	0.3669226	-3.2225056	-4.9083743	-4.8866677	-3.9786127	-1.8892095	1.1815605	4.2746725	6.4863787	7.198728	6.139084	4.169431	1.9185812	0.055471957	-1.3472102
27	121.42109907860029	Track1	-1.7517363	-1.6537291	-1.1850711	-0.10502223	0.18538012	-0.08331605	0.35870054	0.9987029	1.5209651	1.2144486	1.0904605	1.1930714	1.3959906	1.4012526	0.48827973	-2.0158296	-4.69098	-5.7822285	-4.913965	-2.810084	-0.1145598	2.9765873	5.2846584	5.5378947	4.6650515	3.4199164	2.7631445	1.6452819	0.84281343	-0.33951488
28	125.4099990786003	Track2	-1.6616223	-1.7790335	-1.7523941	-1.5142827	-0.40792233	-0.07312072	0.059747417	0.90858954	2.3510582	3.2018695	2.8604927	1.9501537	1.3558671	0.5945083	-0.8894057	-3.9335554	-6.639642	-7.0254292	-4.286779	-0.12870172	3.9938102	7.118482	7.6825075	6.658711	4.1644983	1.1266375	-1.0821308	-2.4680448	-3.5704658	-3.8549516
29	125.42109907860029	Track1	-0.8417178	-1.014381	-1.334055	-1.3554323	-1.1801379	-0.49474713	0.5879307	1.0322487	1.3394232	1.2585186	0.86188847	0.47611114	0.8099253	0.23997442	-1.5366467	-3.954933	-4.851148	-3.6230874	-0.95353776	1.7255286	3.5310776	4.6170354	4.903817	4.7896967	3.790234	1.8008422	-0.6259711	-2.4078588	-3.2159278	-3.237963
30	129.40999907860026	Track2	1.2634518	1.50485	1.1585388	0.37777567	-0.19710909	-0.45791236	-0.5233599	-0.31287548	-0.67398787	-1.550131	-1.426471	-0.7338444	0.2455654	1.9873172	1.6334422	-1.2228925	-3.6641982	-4.6025095	-3.9046135	-1.9799813	1.2845001	4.6193376	6.6060905	7.543063	7.445058	5.1882973	1.5499066	-2.0700953	-4.7047935	-5.0909066
31	129.42099907860026	Track1	0.8099253	1.8606983	2.0576975	1.3427119	0.26529828	-0.67333007	-0.9805061	-1.679382	-1.6662266	-0.8348113	-1.134752	-1.2393367	0.054814197	1.204911	1.5147164	0.75631773	-1.794491	-3.6622248	-4.6268473	-4.465364	-2.023723	1.5939765	4.094776	5.234011	5.112655	4.3151245	2.881541	1.2608207	0.09921319	-1.01471
32	133.40989907860026	Track2	0.54879385	0.98192996	0.77999717	0.87109715	0.8316315	0.95693505	1.0618479	1.4324963	1.8564229	1.7991978	0.62279207	-0.47994745	-0.587163	0.40934825	0.29423982	-2.546648	-5.159973	-6.2749033	-5.6424513	-2.847248	1.5071522	5.4681726	7.6548815	7.08395	5.3007736	3.5593612	2.0978208	1.1762984	-0.62498444	-2.2467058
33	133.42089907860029	Track1	1.7771628	2.712497	2.6970396	1.7084268	0.34324312	-0.5269776	-0.975244	-0.80882955	0.16860716	1.2345103	1.4180256	0.99080974	0.7928235	1.0447462	0.34455866	-1.8921695	-4.2788854	-5.8351793	-5.5233936	-3.8621871	-1.1137035	1.7863715	3.6583538	4.1914663	3.6327012	3.0055287	3.0223014	2.9575121	2.3658578	1.2769358
34	137.40989907860026	Track2	1.7906469	1.622918	1.1026292	0.5820108	0.42217463	0.2580629	0.38665545	1.1904403	0.69087046	-0.5378307	-0.6236689	0.52642995	1.5406979	2.7246656	2.914429	0.8914878	-2.8199508	-5.390523	-5.4046655	-3.1001604	-0.66609466	2.193196	5.1649466	6.6679196	6.364365	4.3055873	1.9346963	-0.19546469	-2.473307	-4.1548953
35	137.42099907860026	Track1	0.2225437	0.9829166	1.4986013	1.6314689	1.7199377	1.518334	1.0115292	0.1643317	0.016992824	-0.0787117	-0.41154003	0.14624323	0.35870054	-0.030037234	-1.4491639	-2.9436114	-3.8565962	-4.03551	-3.2340164	-0.81935376	1.8307703	2.7249944	1.889311	1.2417457	1.7475636	2.5138538	2.3020551	1.8528053	1.3575115	0.5214967
36	141.40989907860026	Track2	-1.9411731	-1.5688773	-1.9194667	-1.6458359	-0.79435873	-0.41943318	-0.055689994	0.34291425	0.9355578	1.1026292	2.102425	2.4783347	1.738026	0.2422766	-0.87230384	-2.6466289	-4.000648	-4.1749578	-3.564875	-1.2942601	2.337903	5.7263417	7.428285	7.3052845	5.8032994	3.7270894	1.5989097	-0.6266288	-1.913218	-2.6074915
37	141.42089907860029	Track1	-0.7726525	-0.57367885	-0.054374468	-0.16981192	-0.3013646	-0.47764528	-0.38161176	-0.1842827	-0.65162385	-0.54605275	0.21728161	0.75631773	1.0243555	1.3953328	0.9970585	-0.23164168	-2.3891125	-3.7888458	-3.794108	-2.841986	-0.8394156	0.79216576	2.6352103	4.133255	4.1240463	3.1969364	3.0650558	3.0495985	2.275087	0.039027885
38	145.40989907860026	Track2	1.221684	1.7719008	1.507481	0.5445184	-0.5986739	-1.3304372	-1.6241297	-1.7915312	-1.4333775	-0.4921161	-0.29314256	-0.070160784	0.8099253	1.5722704	-0.22999726	-3.084045	-4.6495404	-4.5479145	-2.2825541	1.5850968	5.5813065	9.2085	9.44595	9.378859	6.643254	3.053545	-0.37667856	-3.466867	-4.89193	-6.021988
39	145.42079907860028	Track1	1.7150044	1.0805942	0.8138719	1.1730096	0.8694528	0.34061208	0.32416803	-0.16060323	-1.1120591	-1.5632863	-1.3810852	-0.76673263	0.014361773	0.3577139	0.061062943	-0.85487306	-2.6821482	-3.418192	-3.558955	-3.189617	-1.715888	0.6086502	2.668756	3.9385586	4.1181264	3.494572	2.1231446	1.0496794	0.4853198	0.23964554
40	149.40999907860026	Track2	0.8691239	0.46854687	-0.67760557	-1.760945	-2.1181123	-1.9990566	-1.4103557	-0.7650882	-0.22473516	0.5323498	0.91582495	1.6077895	1.933052	2.4332783	1.8564229	-1.221906	-3.9414487	-5.337901	-5.0044093	-2.2638078	1.6130517	5.4306803	7.994283	8.275803	6.2903676	3.4067612	0.5412296	-2.1582363	-3.638874	-3.6944556
41	149.42079907860028	Track1	0.9582506	-0.10600888	-0.63583755	-0.82922024	-1.0850908	-1.5392778	-1.6777376	-1.6859597	-1.4998119	-0.9515645	0.00021986733	1.3440275	3.1285295	4.235207	3.172928	-1.0933129	-5.8322196	-8.536026	-7.711495	-4.1667356	0.050209854	3.8053627	6.7432327	7.216488	5.9269576	3.874427	1.8899686	-0.17310074	-1.6862886	-2.4400895
42	153.40989907860026	Track2	1.589701	2.479979	2.466495	1.1756407	-0.45659685	-1.294589	-0.8561886	-0.012606512	1.0500083	1.3756	1.2285905	1.3723112	1.4157234	1.499259	0.20840181	-2.5979538	-4.9899383	-5.4908338	-4.3568316	-1.48271	2.0892699	5.594462	8.027829	7.761438	5.102789	1.5203073	-1.1169924	-2.4397607	-3.1682396	-3.6984022
43	153.42059907860028	Track1	0.91911376	1.1322284	1.0500083	1.7814382	2.0665772	1.7360528	0.6951459	0.093293324	-0.7733103	-0.8676995	-0.7821901	-1.1314632	-1.1363964	-0.92952937	-1.261043	-2.6380777	-3.9404619	-3.942764	-2.5186927	-0.72529346	1.5009034	3.6623003	5.0146494	5.8134947	4.7985764	3.2623832	1.3164015	-0.486854	-1.60637	-2.6127536
44	157.40989907860026	Track2	-0.7835056	-0.39608258	0.67672855	1.2167507	1.1434103	1.3578404	1.5285294	0.675413	0.3070662	0.7106033	0.6280542	0.49518624	1.2542431	2.3691466	1.4699887	-1.0818019	-4.1338468	-6.2482634	-6.5570903	-5.031707	-1.5146116	3.080842	7.0000863	8.34092	7.4943895	5.9302464	4.205608	1.705467	-0.7269379	-2.9288116
45	157.42079907860028	Track1	-0.39312264	0.28207123	0.6885683	0.18965557	0.51294583	1.1325573	0.6569957	0.42546344	0.27056038	0.007784142	-0.5233599	-0.60097605	-0.32372856	-0.380954	-1.4248266	-2.7666714	-3.635914	-3.5231063	-1.7474608	-0.29676026	1.2414168	3.2742229	4.7275386	5.0475373	5.160342	4.3016405	2.9091668	2.0287561	1.0930916	-0.11784861
46	161.40989907860026	Track2	-0.53191084	0.64548486	0.99475634	0.962526	0.09132004	-0.26814756	0.16926493	1.1644588	1.9225278	2.8371422	2.6075845	2.0277693	2.0228362	1.8034732	-0.09680019	-3.2810469	-6.287072	-7.2309856	-5.7950554	-2.9439402	0.83360475	4.5206738	6.741259	6.8001285	5.7003603	4.0474176	2.9177177	1.8557651	0.8474177	-0.511849
47	161.42059907860028	Track1	-1.1650093	-1.0091189	-0.9091387	-0.8068563	-0.7828479	-0.8009364	-0.41482884	-0.02740618	-0.008659934	-0.07608065	0.14459883	0.88162136	1.4298652	1.5722704	0.5221545	-1.5813749	-3.5688214	-4.258166	-2.9751842	-0.9377514	1.1332151	2.40927	2.898314	2.9137712	2.7802463	2.679609	2.1366286	1.2782514	0.5313631	0.50011945
48	165.4097990786003	Track2	-0.5016537	0.10381753	-0.17507403	0.07290268	0.022254929	0.47413784	0.84248453	0.68725276	0.66784877	1.226946	1.7771628	2.2172043	2.044871	1.2493099	-0.9660353	-3.6546605	-5.387234	-4.31901	-1.8698053	0.8803058	3.7464933	6.3396993	7.269437	7.121442	5.950308	3.1992385	0.113683976	-2.6338022	-4.805433	-6.154859
49	165.42049907860027	Track1	-2.526586	-1.9003916	-0.52796423	0.31693265	1.4680154	1.6133804	1.0062672	0.39520636	0.52642995	1.0703989	1.1924136	0.28108457	0.21103287	1.3584982	1.5041922	-0.44344157	-2.4486406	-3.9763105	-3.8954046	-2.6157136	-0.7124671	2.0517776	4.259873	4.8682985	4.021436	2.3661869	0.83689356	-0.45133474	-1.7017461	-2.4009523
50	169.40969907860028	Track2	0.37119803	0.15018982	-0.13133277	0.20609964	1.0611902	1.5837812	1.2354969	0.22912134	-0.05700552	-0.11258651	0.28700444	0.5050527	1.3164015	2.5658166	2.677307	0.48926637	-3.2478297	-6.2423434	-7.1408696	-5.711189	-2.5022485	2.1889205	6.892543	9.104574	8.358351	5.820072	2.819383	1.0174491	-0.41614437	-1.9536706
51	169.42049907860027	Track1	-1.1666536	-1.8411925	-2.113508	-1.4735012	-0.11291539	0.5994415	0.73428273	0.87405705	1.0407996	0.79183686	0.87964803	1.0223823	1.2486521	1.1690631	0.2791113	-1.8819741	-4.2124505	-5.9736414	-5.0073695	-1.712928	1.0924339	3.508385	5.0199113	5.540197	5.0860157	3.8326595	2.2458167	0.60963684	-1.4169334	-2.2786076
52	173.40969907860028	Track2	-0.6881298	-0.19612245	0.94114876	1.740986	1.2542431	1.0611902	0.77013075	0.8697816	0.57839316	-0.06851637	-0.031023879	0.46065372	0.3330478	0.6747553	1.0713855	-0.71871585	-3.6023676	-5.62798	-5.810842	-3.5852656	-0.16323428	3.7168941	7.1283484	8.739849	8.905274	7.0385647	3.831015	0.20215307	-2.6680062	-4.1407533
53	173.42029907860027	Track1	-0.48126298	-0.4066068	-0.30465344	-0.4904717	-0.77758574	-1.0229319	-0.80850065	-0.26420096	0.88162136	1.7455903	1.4009238	0.28536004	-0.36911425	-0.11390204	-0.49704933	-2.3177447	-3.5434973	-3.6740646	-2.6097937	-0.81968266	2.0797324	4.355248	5.3274126	5.0731897	3.8958042	2.1057138	0.7655264	-0.18033613	-0.433904	-0.2510457
54	177.40969907860028	Track2	-0.8673706	-0.9288716	-0.44146827	0.043961108	-0.07936947	-0.08463158	0.54550505	0.9809433	1.1647877	1.3834932	0.6172011	-0.24446806	-0.15665665	0.13999449	-0.50000924	-2.342411	-4.0305767	-4.471284	-3.3576772	-0.9482757	1.9817262	5.3524075	7.4575553	7.707831	6.0917253	3.5695565	1.2003067	-1.0380605	-2.7124057	-3.7375395
55	177.42039907860027	Track1	0.70665675	1.0236979	0.6504181	-0.16882527	-0.2964314	0.7829571	1.5920032	1.3229791	0.34126985	-0.7890966	-1.2169727	-0.1234396	0.9677881	0.6586401	-1.1752046	-3.880276	-4.987636	-3.8513339	-0.8729616	2.4474201	4.18456	4.1181264	3.4893098	2.898314	2.540493	1.8991773	1.0171202	0.5063682	-0.110284336	-0.0066866446
56	181.73315817200847	Track2	-0.18526936	-0.29051152	-1.2689362	-1.6208408	-1.634325	-1.5629574	-0.8344824	-0.55690587	-1.0748954	-1.1002194	-0.8581619	0.08046695	1.5870701	2.9973066	3.6307278	0.7109322	-3.1511374	-4.7051225	-3.8954046	-1.2738694	2.3915105	5.7108846	7.460844	7.4904428	5.928273	3.0525584	-0.5190844	-3.9388175	-5.3405323	-5.327377
57	181.7412581720085	Track1	0.7490824	0.41132155	0.06698281	-0.6529394	-1.1627071	-2.170076	-3.160675	-3.0386589	-2.6338022	-1.4356797	0.05185426	0.61983216	0.5728022	-0.3451059	-1.4356797	-2.8377104	-3.1254845	-1.1752046	1.9139769	4.040182	4.9551225	4.3217025	3.440307	2.4931343	1.4729486	1.0907894	1.5531954	2.0297427	1.1838627	-0.3483947
58	185.4283907211493	Track2	1.5314893	0.97831225	0.9181271	0.1521631	-0.9084809	-0.89401007	-0.3625366	0.3244969	1.0069249	1.2706871	1.4824861	1.1358461	0.93424225	0.65502244	-1.1686269	-3.70498	-4.9350142	-4.337427	-1.5540775	1.1072335	3.8787026	6.275897	7.05468	5.7671227	4.35459	2.0938742	-0.64109963	-2.648931	-4.223633	-5.142871
59	185.4382907211493	Track1	-0.5680878	-0.5407906	-0.6677391	-1.0485848	-1.7560117	-2.4907377	-2.0243807	-1.2883402	-0.26781866	1.5298449	3.080513	3.7316937	4.117469	3.7126188	1.6354154	-2.5785496	-6.704433	-8.650152	-8.06604	-4.8524637	-1.0627267	2.4687972	5.226447	5.693783	4.3407774	3.6050754	3.5883024	2.973956	1.2522699	-0.4628456
60	189.4277907211493	Track2	-0.021157432	-0.013264275	0.40573058	0.9993606	1.1907692	1.6801431	1.636731	1.353565	0.62476534	-0.7450264	-1.4314042	-1.5330291	-0.944658	0.45637825	0.6862661	-0.5440794	-3.1886303	-4.6475673	-3.5250797	-0.46416113	3.285076	6.324571	8.043286	7.5821996	5.285974	2.4625485	-0.11357316	-2.427592	-4.6377006	-6.326539
61	189.4378907211493	Track1	0.1538075	-0.28196058	-0.48192075	0.16663387	0.18636677	-0.6091981	-0.68681425	-0.4500192	0.13867897	0.39224643	0.72540295	0.28536004	0.10842187	0.7829571	-0.04056144	-1.4784344	-2.5713143	-3.5569816	-2.9932728	-1.2077639	0.6079924	1.8366901	1.9383141	1.7982111	1.3348188	1.4749218	2.0294137	1.6051584	1.7571012	1.5045211
62	193.4275907211493	Track2	-0.96307534	-0.008659934	1.0648079	1.8942441	2.0198762	1.8886532	1.3920441	0.89083	1.3492895	1.2272749	0.17255375	-0.70753384	-0.20697555	0.7382293	0.66653323	-1.3511568	-4.2150817	-6.117695	-6.034486	-4.02663	-0.59406954	3.7297204	6.504796	7.5779243	7.688427	6.485721	3.7395868	0.7862459	-1.6254451	-2.5252705
63	193.4375907211493	Track1	-1.6099876	-1.1416585	-0.6239978	-0.16158988	-0.30629784	-0.3181376	-0.22473516	0.3386388	1.2693716	1.1042736	0.6856083	0.5481361	0.97601014	1.9721887	1.4545313	-0.60031825	-3.132391	-4.6054697	-4.1055627	-2.5032353	-0.55559033	1.3117971	2.5385196	3.6231637	3.2081182	2.310935	1.3177171	0.58398414	0.74053144	1.0720433
64	197.4273907211493	Track2	0.5057104	0.6306852	0.7053412	0.23273903	-0.059636574	-0.30564007	-0.23262832	-0.34083042	-0.73483104	-0.62103784	-0.09581355	0.008113024	0.088688985	0.9621971	1.5081388	-0.37338972	-3.768126	-5.904575	-5.7493396	-3.412272	0.07816478	4.0905004	7.0800033	8.175166	8.002834	7.0346184	4.525607	0.35902944	-3.2504606	-4.960996
65	197.4373907211493	Track1	-1.1189656	-1.3554323	-0.55559033	0.39257532	0.60963684	0.23734337	0.0511965	-0.64208627	-1.4143023	-1.8763831	-1.3633255	-0.37273195	0.77868164	1.1993201	-0.15501224	-2.475609	-4.6265182	-5.3589497	-4.191402	-1.9655105	0.84215564	4.2052794	5.941757	5.9894443	5.8546042	4.324662	2.7966902	1.3019308	0.19162886	-0.7279245
66	201.4272907211493	Track2	-0.81244725	-0.55230147	-0.24775688	-0.0770673	0.31528825	1.2062266	0.65074694	-0.0066866446	0.11730167	0.011401839	-0.5032981	-0.9772173	-0.9568266	0.2968709	1.6074606	0.72211415	-1.5327002	-3.461276	-4.445631	-3.5112665	-1.4386396	2.280678	5.769754	7.5269485	7.409868	6.1824956	4.442401	1.6472552	-1.3547745	-2.9857085
67	201.4373907211493	Track1	-0.4371928	-0.6966807	-0.40792233	0.13012804	0.48992413	0.8572842	0.7724329	0.16498947	-0.5378307	-0.36549655	0.6517336	1.2374701	1.8570807	2.0363202	0.7102744	-1.5182294	-3.4616048	-4.2068596	-4.0907626	-1.6451782	1.0680968	2.5664744	2.2313461	1.3062062	1.4699887	2.0882833	1.861685	1.6403487	1.2591764	0.7836149
68	205.4268907211493	Track2	-1.5974901	-1.4731723	-1.1248856	-0.18132277	0.8697816	1.8896399	2.118869	1.636731	0.8444578	0.0653384	-0.021815196	0.25576073	0.6333163	1.3094951	1.771243	0.45440498	-2.839355	-5.198453	-5.534905	-3.5888834	-0.47304094	2.420781	5.002152	6.2670174	6.14303	5.790144	4.271713	1.729804	-1.0850908	-3.1596885
69	205.4371907211493	Track1	-0.6325487	-0.76245713	-0.49968037	0.19261551	0.15676744	-0.958471	-2.2513103	-2.614398	-2.0414824	-0.62334	0.9970585	1.5502355	1.6100917	2.2415414	1.916608	-0.8821703	-3.848374	-5.5852246	-4.784713	-2.1072593	0.63594735	3.1081388	4.7466135	5.159027	4.8867154	3.8468013	2.376053	0.6823195	-0.9117697	-1.8023843
70	209.42639253516253	Track2	1.0792787	0.9424643	0.89707875	0.49255517	0.07191603	-0.8657262	-1.3784541	-1.7313455	-2.2763054	-2.7942977	-2.3746417	-1.0742376	0.07158715	1.3377788	2.6664538	1.474593	-1.7530519	-4.0134745	-4.323614	-2.8038354	-0.9124275	2.16557	6.035158	8.10939	7.9324546	7.3947396	5.4563327	2.2964642	-1.4231821	-4.0647807
71	209.43649253516253	Track1	0.03179249	-0.983795	-1.2847224	-0.7726525	-0.6542549	-1.0495714	-0.7006273	-0.11554644	1.2453634	2.217862	2.6871734	2.7950459	2.3178415	1.0707277	-1.2472299	-3.8641605	-6.2929926	-6.5843883	-4.6465807	-1.6954973	1.9182523	4.6219683	5.6760235	5.116273	2.9164023	0.72507405	-1.1982263	-1.8441525	-1.401147	-0.14975013
72	209.62829253516253	Track2	0.33798105	1.0733588	1.034222	0.562278	-0.4223931	-0.61182916	-0.7437109	-0.8101451	-0.46153006	-0.028392825	0.29160878	0.60075706	0.34883413	0.064680636	-0.40923783	-2.379575	-4.4443154	-4.6518426	-2.7561471	0.7711174	4.1885066	6.602802	7.53517	6.8652463	5.391215	2.9341617	-0.23098391	-2.7670004	-3.6882067	-3.7901611
73	209.63729253516254	Track1	0.51228803	0.41822806	-0.42601082	-0.609527	-0.30794224	0.6882394	1.1513035	0.5307054	-0.51842666	-0.6549127	-0.70194286	-0.33063507	0.112039566	-0.78876776	-1.960906	-3.4149032	-4.595603	-4.02367	-1.9645238	1.2910777	4.4624624	5.431996	5.0067563	3.8484457	3.2285087	2.8177385	1.5272138	0.28503117	0.026201507	-0.2924848
74	210.02899253516253	Track2	1.1585388	0.7711174	0.26266724	-0.03529934	-0.024775129	-0.049770128	-0.6062381	-1.4172623	-1.5396067	-1.0670022	-0.64833504	1.1786005	2.9302151	3.777408	2.7947168	-0.1987535	-3.2047458	-4.4282	-4.1167445	-3.106738	-0.8818414	2.4138744	4.99689	6.094685	4.8581033	2.450051	-0.25959662	-2.495342	-3.5520482	-3.957564
75	210.0376925351625	Track1	2.0573685	1.1342018	0.6464715	0.6086502	-0.33162174	-1.7859402	-2.4091744	-2.3121538	-2.1911244	-1.527767	-0.2257218	1.383822	3.7533996	5.1514626	4.0464306	1.3548806	-1.4866565	-2.8515236	-2.0125408	-0.12639953	0.9898231	2.321788	3.202856	3.1607597	3.6764421	3.5481791	1.9481804	-0.23558825	-1.7599584	-2.9495313
76	213.41757233357183	Track2	0.44124973	1.5670084	2.291531	2.0192184	0.70567006	0.65107584	1.0697411	0.73165166	-0.01622421	-0.45988566	-0.5756521	-0.8433622	-0.37832296	0.7964412	0.6310141	-2.0941038	-5.1760883	-6.656744	-5.101431	-1.7954777	1.7853848	4.7466135	6.6389785	6.6896253	4.950518	2.411901	0.5862863	-0.9196629	-2.2532835	-2.904474
77	213.42707233357183	Track1	0.43631652	1.1240064	1.1259797	0.7490824	0.68889713	0.2682582	-0.21881528	0.29325318	0.6935015	0.7520423	0.7171809	0.7309939	1.4666998	1.9241722	0.22813469	-2.7262187	-5.1889153	-5.2576528	-2.9672909	-0.4322596	1.3298856	1.9626511	2.4697838	2.3836174	2.5654879	2.7878103	3.159444	2.922651	1.6186426	0.53826964
78	217.4171723335718	Track2	-0.34806582	-1.4337064	-2.6357756	-2.8294883	-1.8800007	-0.50395584	0.962526	1.8728669	1.5604308	1.2259594	1.0381685	1.5380669	2.278047	2.8062277	1.4190122	-2.6587975	-6.3229213	-7.4145064	-5.3799987	-2.365433	0.8671506	4.81798	7.312191	8.152144	7.6861253	5.6510286	3.5396283	1.0740166	-2.8469193	-5.9035883
79	217.42647233357184	Track1	1.4463093	0.5997704	-0.5950562	-1.5241492	-1.1844133	-0.49310273	-0.36944315	0.13374574	1.2565453	1.6956005	1.6623837	1.1180866	0.1238793	-0.06917414	-0.4187754	-3.0685873	-5.772691	-7.175074	-6.774486	-4.2186995	-0.15073678	3.0673578	5.515202	6.2610974	5.865457	4.8442903	3.9698021	2.3530316	0.4646003	-1.2084217
80	221.41687233357183	Track2	1.4124346	2.2842958	2.3201437	2.578314	1.7505236	0.54550505	0.48959526	1.3930306	1.9129903	2.091901	2.4243984	1.3545517	-0.54177725	-1.1048237	-0.32800403	-1.8023843	-5.698691	-8.245943	-7.7059035	-5.5273404	-1.8984182	2.6338947	6.189731	7.9222593	8.17977	6.8862944	4.7870655	2.4240696	-0.38062513	-2.6222913
81	221.4265723335718	Track1	0.85596865	1.3637604	0.7714463	0.18768229	0.37284243	-0.045823548	-1.2330879	-2.3690507	-2.620318	-2.801862	-2.447654	-1.6747776	-0.7121382	0.5464917	1.1536057	0.0511965	-1.4590304	-2.1144946	-1.6882619	-0.2204597	1.4295363	2.7305853	3.570543	3.8704805	3.621848	2.930873	2.130709	1.4206566	0.86188847	0.21793938
82	225.41687233357183	Track2	-0.7861367	0.53530973	1.7278308	2.5832474	2.682569	2.1208425	1.7311196	1.1565655	0.09691102	-0.63945526	-0.8223137	-1.1035082	-1.1646804	-1.1002194	-0.32043976	-0.9476179	-3.5707948	-5.674682	-5.8318906	-3.8214054	-0.9364359	3.3620336	7.141175	8.792798	8.970392	7.6479754	4.5913825	0.76322424	-1.744172	-2.9857085
83	225.42647233357184	Track1	-1.1084415	-0.3250441	0.023899335	-0.038917035	0.031134728	0.4188858	0.49156854	0.66982204	0.86846614	0.6530491	0.18603788	0.46723133	1.3269258	1.9110171	1.4318385	-0.6302465	-3.4645648	-4.449249	-3.0847027	-0.2977469	1.8301125	2.8410888	3.031181	2.4457757	1.306864	0.6306852	0.025543744	-0.16126099	-0.93512034	-0.7861367
84	229.41677233357183	Track2	-1.1469207	-1.4540972	-0.95616883	-0.08528934	0.8799769	1.1279529	1.7367105	2.4947786	2.8091877	2.171161	1.0766476	0.0035086826	-0.41252667	-0.19151811	0.681004	-0.44771704	-3.9700618	-6.7718554	-7.0695004	-4.4239244	-1.3307661	1.9067416	4.6736026	6.3420014	7.3575764	6.6751547	4.4131308	1.8738536	-0.7026006	-2.3486598
85	229.4265723335718	Track1	1.4785396	1.5469466	1.4620955	0.08046695	-2.1289656	-3.7125442	-3.8700805	-3.569808	-2.3078783	-0.27669847	1.6636992	3.334079	3.6557226	3.4406357	2.0774302	-0.8676995	-3.7187932	-4.554821	-3.793779	-1.8911828	1.411448	3.568241	4.3805714	3.4314272	1.8623427	1.1841916	0.47084904	0.3386388	0.17584255	-0.36944315
86	233.41568348147624	Track2	1.7909758	1.210502	0.026530389	-1.0397049	-1.0367451	-1.0818019	-0.6325487	0.5024216	1.1786005	1.1200598	0.90924734	0.7872325	0.91286504	1.1887959	-0.4937605	-3.5277107	-6.1180234	-6.8007975	-5.013947	-1.3754941	2.2053645	5.474421	7.809454	7.997901	6.9885755	5.229736	2.381973	-0.7854789	-3.1784348	-4.2351437
87	233.42548348147625	Track1	-1.1104147	-0.2980758	-0.20368673	-0.3270174	-0.5779543	0.36988252	0.8773459	0.7365849	0.108092986	0.2840445	1.2128042	1.3713245	1.6926407	1.8429388	0.35212293	-1.6182097	-3.349455	-3.7460907	-2.56967	-0.91900516	0.5852997	2.0784168	2.6697426	3.1390536	2.9006162	1.6768544	0.03606795	-1.7921889	-2.2871585	-1.9477507
88	233.61778348147624	Track2	-0.38194066	0.4159259	1.5334625	1.9813973	2.258972	2.6539564	2.9249532	2.6365259	1.1845205	-0.8252737	-1.6274185	-1.4889587	-0.5032981	0.56490904	-0.7397643	-3.7293174	-6.2035346	-6.695224	-5.273439	-2.4802134	1.5360936	5.0472083	7.4753146	8.969077	8.857258	7.3329105	4.8814535	1.7038225	-1.524807	-3.653674
89	233.62648348147624	Track1	-0.29511586	-0.23723267	-0.350368	-0.17869172	0.2758225	0.21070398	-0.15007901	0.08901787	-0.08693375	0.11105292	0.3965219	0.82308054	1.4117769	2.7684066	2.5681188	-0.07312072	-3.7210953	-5.657909	-5.9322014	-3.6322963	-0.55887914	1.8324146	3.0390742	3.2564635	2.6513255	2.2961354	2.5835762	2.4043367	1.7485503	0.87438595
90	234.01828348147623	Track2	3.0542028	2.9012737	2.1159093	0.6987636	-0.4720543	-1.1689558	-1.0456249	-0.42370865	0.5879307	1.2276038	0.40967715	-0.20566002	-0.27472517	-0.36779875	-0.8818414	-3.2767715	-5.3155365	-5.855242	-4.779122	-1.6918795	2.316526	6.5097294	9.21409	9.368663	7.4302583	4.5571795	1.0322487	-2.0756865	-4.077936	-4.5104213
91	234.02698348147624	Track1	-1.261043	-0.46251673	0.30048856	0.6790307	0.517879	-0.21453983	-1.3488547	-2.1427786	-2.26611	-1.160076	0.30443516	1.7893313	3.10485	3.8510768	2.6315928	-0.9367648	-4.653158	-6.3311434	-5.480967	-2.2795942	0.6139123	2.5592391	3.735969	3.795825	3.061438	2.9900713	3.0986013	2.384933	1.2723316	0.25345856
92	237.4273105455097	Track2	-0.18691376	0.45802265	0.15906961	-0.33885714	-0.27406743	-0.27373853	0.8974076	2.3073173	2.519116	1.458149	0.30410627	-0.3033379	-0.17704731	0.5767487	0.2403033	-2.2118442	-4.91561	-6.2285304	-5.6753397	-3.917769	-0.6368242	4.0115695	7.677574	9.408457	8.864493	6.1667094	3.1354358	-0.03760151	-3.4369385	-5.5335894
93	237.4366105455097	Track1	0.55767363	0.04692104	-0.4806052	0.20083754	0.68034625	0.39553526	-0.0770673	-0.33162174	-0.36911425	0.029819204	0.8855679	2.0389514	2.5996914	2.384933	1.6748811	-0.56282574	-3.5346174	-5.6210732	-5.2997503	-3.2244787	-0.92525387	1.4482826	3.2340996	3.9799972	3.803718	3.2699475	2.7733397	2.3599381	1.3160727	-0.15435448
94	241.4267105455097	Track2	1.3920441	0.83853793	1.1348594	1.0148181	0.3508074	-0.6644503	-1.1492229	-1.2455854	-0.6361664	0.01600618	0.48334652	0.64910257	0.98883647	1.3009441	0.84873325	-1.578086	-4.350254	-5.0994577	-4.5110793	-2.4371295	-0.3178087	2.401048	4.895924	6.3101006	6.545577	5.3494473	3.0736065	0.65831125	-2.2342083	-4.280201
95	241.4361105455097	Track1	-1.5129672	-0.8703305	0.12420818	0.9575928	1.5262272	0.5537271	-0.67990774	-1.5350024	-1.5432245	-1.6583334	-0.79929197	-0.16520758	0.85596865	2.1346555	1.356196	-0.85487306	-2.8715856	-3.7645082	-3.1317332	-0.8469799	2.5493727	4.6788645	5.415552	5.042933	4.547313	3.0502563	1.2101731	0.17222486	-1.0969305	-2.096735
96	245.4264105455097	Track2	-0.01622421	-0.93577814	-2.0030031	-2.1536317	-1.4080535	-0.37634966	0.82373834	2.0659194	2.348756	2.5602257	1.8310992	1.3387654	1.1243353	1.933052	1.4403894	-1.5307269	-4.6844025	-6.513348	-6.2183347	-3.7171488	0.29226655	4.392082	6.5459056	6.9448347	5.05247	2.3859196	0.07750702	-2.2062533	-3.049841	-3.289598
97	245.4359105455097	Track1	-0.7897544	-0.7805457	-0.7913988	-0.5881496	0.30279073	1.3670491	1.8090641	2.3770397	2.6519833	1.866947	0.045276634	-2.1907957	-3.5313284	-3.5231063	-2.2273018	-1.4567282	-2.6311712	-3.1886303	-3.5405374	-2.7887068	-0.6223534	1.8916131	4.230274	5.900647	5.939126	5.7352214	4.496337	3.2275221	1.8570807	-0.09515578
98	249.4264105455097	Track2	0.4034284	-0.63485086	-1.5784149	-1.6866174	-2.073713	-2.2878163	-2.2565725	-1.848428	-0.23164168	1.812353	2.4562998	2.4240696	2.8032677	2.7654467	2.0060632	-0.6894453	-3.831272	-5.8256416	-6.2633924	-4.8152995	-1.9451196	2.5108938	6.4597397	8.169247	8.582645	6.464344	3.1804924	0.9062874	-0.75291955	-2.3338602
99	249.4361105455097	Track1	-3.3635972	-3.5540216	-2.7005658	-1.9687992	-1.0798286	0.6760708	2.1399174	3.334079	4.336173	3.651776	2.0580263	1.7186221	0.5767487	-0.47764528	-1.347868	-2.79364	-4.613363	-5.4513674	-5.5092516	-4.3597918	-1.3393171	1.3861241	3.917839	5.263939	6.1190224	5.6760235	3.6961749	1.8409655	0.1768292	-2.1996756
100	253.224876397054	Track2	-0.9209784	0.2807557	1.817615	3.3225682	2.9328463	2.3313255	1.1200598	-0.8729616	-2.076673	-1.9066403	-0.76673263	0.6760708	1.3308723	1.0703989	0.45802265	0.0008776304	-0.87888145	-1.4001603	-1.7787048	-1.1081126	0.024557099	0.93128234	1.2805536	0.6708087	0.49189743	0.34028322	0.11763055	0.017321706	0.021926047	0.10776411
101	253.231076397054	Track1	0.04034341	0.07619149	-0.16981192	-0.7785724	-0.42732635	-0.45857012	-0.44146827	-0.15862994	-0.05042789	-0.06720085	-0.61742014	-0.59735835	-0.58420306	-1.308731	-1.6823419	-2.2749898	-3.0804272	-2.71109	-0.7068761	2.0688794	4.156276	5.0820694	5.1827064	4.240798	3.4011703	1.9751486	0.1327591	-1.1781645	-1.7375944	-1.8678321
102	253.423876397054	Track2	3.06966	2.1770809	0.5994415	-0.5483549	-0.8769082	-0.9015744	-0.89368117	-0.048125718	1.5370803	2.2004313	2.2270706	1.8958886	0.74776685	-0.31715092	-1.947093	-4.946525	-6.6508236	-6.052246	-3.463907	0.3912598	4.1960707	6.841238	7.758149	6.6675906	4.571979	1.7061247	-0.58222973	-1.6829997	-2.7633827	-3.1774483
103	253.433676397054	Track1	-0.634522	-0.47139654	-0.06456979	0.5685267	0.5376119	-0.18066502	-0.1951358	-0.18592712	-0.26025438	-1.1492229	-0.83283794	0.32548356	0.8671506	0.21596608	-1.2422967	-3.4079967	-4.9396186	-4.2358017	-1.3712187	1.1848493	3.3222394	4.643017	4.268095	3.2123935	2.4595885	2.111305	1.957718	0.8799769	-1.1620493	-2.9702508
104	253.62617639705397	Track2	1.097367	0.014690653	-0.36385214	-0.9324893	-1.4044359	-1.0637134	-1.1074548	-1.4721857	-1.0919973	0.045276634	1.4157234	2.9456725	3.25745	3.1900299	1.4371006	-2.028656	-5.101431	-5.9700236	-4.5054884	-1.5465132	1.6597526	4.67722	6.2147255	6.240707	4.973211	2.761171	0.11467062	-1.8885517	-2.9978771	-3.4895601
105	253.634576397054	Track1	1.1943868	1.3456719	1.400266	0.9839032	0.77670836	0.1715671	-1.1886888	-2.2779498	-2.5660522	-2.008923	-1.7569984	-0.95583993	0.3981663	1.614696	1.4653844	-0.06720085	-1.7711405	-1.5731528	-0.08331605	1.6160115	2.9917157	3.7570174	3.7307072	2.3911817	1.4015815	1.5272138	1.3223214	1.0447462	0.22122818	-1.406738
106	253.82627639705396	Track2	-1.6668844	-0.17079856	0.88293684	1.3851376	1.3052195	1.2016222	1.2933799	0.9319401	0.64416933	0.084742405	-0.8538864	-0.595385	-0.055361114	0.3702114	-1.1834266	-3.8342319	-5.054729	-4.4282	-1.8106064	1.0845407	4.3289375	6.523871	7.064546	6.4557934	4.24902	1.9541003	-0.5667723	-1.8645432	-2.7446363	-3.3593216
107	253.83487639705396	Track1	-1.1561294	0.042316698	1.059217	1.4288787	1.4742641	0.9306246	1.0411285	0.88392353	0.45703602	-0.045823548	-0.32011086	0.18932669	1.0858563	1.9764642	1.2335236	-1.157445	-3.7158332	-4.734722	-3.9845326	-2.6308422	-0.575981	2.294162	4.16976	4.7732525	4.369061	3.7800388	2.786166	1.1730096	-0.86638397	-2.5269148
108	254.02687639705397	Track2	0.29555535	1.4081591	2.223453	2.9920444	2.8519418	1.8149841	0.45835155	-0.51415116	-1.3988448	-1.7550251	-2.0451002	-2.0694375	-1.3804274	-0.8288914	-0.6611615	-2.8853986	-5.5355625	-6.3956056	-4.468324	-1.2209193	1.8350457	5.493825	8.021909	9.223628	8.196872	5.9131446	2.8003078	0.5017639	-1.0768687	-1.3139931
109	254.03517639705396	Track1	-0.5134934	-0.6858276	-0.58288753	-0.94334245	-1.5238203	-1.1084415	0.32745683	1.015147	1.5749015	2.2523944	3.3107285	4.555864	5.368851	4.32532	0.6237787	-3.9733505	-7.6394677	-8.43703	-6.3666635	-2.5683544	1.4137502	4.443716	5.969383	5.8819013	4.922892	3.2258778	0.8165029	-1.7066793	-4.03551	-4.8314147
110	254.42817639705393	Track2	-1.2893269	-0.5680878	-0.18329607	-0.76377267	-1.2807759	-1.4593593	-0.8315224	0.21662384	0.6981058	0.9674592	1.0273155	1.6354154	3.0361145	3.7428756	3.4909542	1.2479944	-2.660113	-5.975286	-7.8091755	-6.6139884	-3.101147	1.3088373	4.935061	6.699492	6.9227996	5.8072457	3.4429379	0.7651975	-1.2567675	-2.8581014
111	254.43637639705395	Track1	1.400595	1.0680968	0.80828094	0.5060393	-0.43982387	-1.7352921	-2.2980118	-2.2628212	-1.7951488	-0.9844527	-0.3375416	-0.42041984	-0.48816952	-0.17375849	-0.53092414	-2.4683735	-4.524564	-4.8518057	-3.7980545	-1.4159467	1.5903589	4.737076	7.178338	7.5989723	6.502823	5.20211	4.1128645	2.8999584	0.8227517	-0.38753164
112	257.42903694604894	Track2	1.0407996	1.3749422	1.2177373	0.77374846	0.89083	1.740986	2.2678516	2.4188075	1.710729	0.51426136	-0.50724465	-2.2644656	-3.5563238	-3.3435352	-2.952491	-3.914809	-4.801486	-4.8781166	-3.2942023	-0.73548883	2.587194	6.178878	8.089987	7.957449	6.0555487	2.8460221	-0.12903059	-1.168298	-1.5287535	-2.1519873
113	257.43743694604893	Track1	1.968571	3.0420341	2.1316955	0.9839032	0.24523652	-0.10600888	-0.5851897	-1.2225636	-0.8851302	-0.4536369	-0.15007901	1.0911183	2.7305853	3.4886522	2.2191775	-0.9367648	-4.0338655	-6.0584946	-5.872344	-3.3658993	-0.16093211	2.5010273	3.6553938	3.7698436	3.6106663	2.9838226	2.3799996	1.9955392	1.567995	0.26694268
114	261.427736946049	Track2	-1.0028701	-1.8290238	-2.1631694	-1.1370542	0.013704009	0.40441504	0.5734599	0.3281146	-0.3862161	-0.9735996	-0.6128158	-0.1467902	1.0904605	2.5631857	3.6534204	1.4716331	-2.7314808	-5.7861753	-6.9678736	-5.3566475	-2.1572495	1.9892905	5.8953853	7.18064	6.520911	5.242891	3.5906045	1.2279327	-1.4912609	-2.893292
115	261.43643694604896	Track1	-0.99300367	-0.56282574	-0.7673904	0.2120195	1.0207379	0.68758166	0.040014528	-0.42535305	-1.1104147	-0.35891894	0.7382293	1.3999372	1.7117157	1.1322284	-0.67760557	-2.8551414	-4.376565	-4.1555533	-2.2966962	0.2929243	3.034141	4.8064694	5.947348	5.790802	4.072741	2.0165875	0.5652379	-0.6299177	-1.6714888	-3.033068
116	265.42713694604896	Track2	-0.9196629	-1.6928662	-1.3583922	-0.7243068	-0.20829107	-0.41844654	-0.3812829	0.017650587	0.33995432	0.71849644	1.0411285	1.3525784	2.2445014	3.1041923	2.9726408	0.0028509195	-4.508119	-7.0550294	-6.984318	-4.30717	-0.79600316	3.6294124	7.020148	8.03046	7.2973914	5.4464664	2.914758	0.0021931564	-2.2680833	-3.9874926
117	265.43593694604897	Track1	0.45111617	0.70928776	1.0634924	0.79973	0.6375917	0.13867897	0.6428538	1.9031239	1.122362	-0.10699552	-0.69404966	-0.97425735	-0.82954913	-0.6582015	-1.432062	-3.0169525	-3.5477726	-2.1322544	-0.902561	0.21859713	1.4854461	2.9423838	3.6280968	3.5034516	3.3985393	2.5789719	1.3729689	0.04461887	-0.89828557	-1.440284
118	269.426636946049	Track2	-0.41647324	-0.31715092	-0.32997733	-0.2293395	-0.656886	-1.0975883	-1.3893073	-1.8188285	-1.6514269	-1.4166045	-0.6887876	0.67311084	2.2520654	3.5965245	2.6680982	-0.65951705	-3.6036832	-4.4216223	-3.481338	-1.60045	1.2986419	3.5774496	5.1113396	5.5832796	5.3626027	4.1668005	2.2385814	-0.49672043	-3.078125	-4.7311044
119	269.43573694604896	Track1	1.0631635	0.5237989	0.954304	1.0105426	0.49091077	-0.74239534	-1.350499	-0.9206495	-0.67267233	-0.0060288818	1.0565859	2.0514488	1.7807804	1.7018492	1.7446036	0.041987818	-2.86435	-4.7195935	-4.6173096	-3.314922	-0.846651	1.4676865	2.491819	2.9966488	3.7530708	3.9461226	2.4770193	0.53300756	-0.4608723	-0.6746456
120	273.42653694604894	Track2	-1.3972005	-1.7181902	-1.3883206	-1.8280371	-1.9704437	-1.3833873	-1.1100858	-1.1952664	-1.1150191	-0.16750975	1.3920441	2.6680982	3.608693	3.6155994	1.2401012	-3.0600364	-7.0639095	-7.6184187	-5.183653	-0.8976278	4.953807	8.623755	8.860218	6.6537776	4.2588863	1.760061	-0.7973187	-2.150343	-2.904474	-4.349596
121	273.43563694604893	Track1	1.4028971	0.88458127	-0.24611247	-0.80356747	-0.75653726	0.18636677	0.41362372	0.40540168	0.35574064	0.32087922	0.6079924	1.2259594	2.1826718	2.7480159	1.2986419	-2.3637886	-5.7940683	-7.5496807	-6.6718726	-3.3481395	1.6077895	4.858761	5.5744	4.531527	3.2643566	2.83484	3.1702971	2.966063	1.5660217	0.13374574
122	277.42623694604896	Track2	-0.5638124	-0.47928968	0.5027505	1.1815605	0.22155707	-0.76673263	-0.70095617	-1.0716065	-1.4968519	-1.3847029	-0.74042207	0.5165635	2.0797324	2.2793624	0.5379408	-2.4617958	-5.1971374	-5.356319	-3.1360087	-0.1504079	3.7543864	7.3944106	8.891132	8.708277	6.726131	2.8335247	-1.3948982	-4.483453	-5.5931177	-6.33213
123	277.43563694604893	Track1	-1.1534983	-0.82691807	-0.031681642	0.12453706	-0.5506571	0.11269733	0.60930794	1.0414574	1.3236369	1.281869	1.554511	1.8761557	2.1747787	1.3374499	-0.7798879	-4.0503097	-6.211099	-5.689482	-3.1692262	0.11138181	3.0686734	4.927168	5.1271257	4.5029144	3.4702349	2.1892495	0.93128234	0.061062943	-0.6828677	-1.6307073
124	281.42603694604895	Track2	0.30279073	0.044289988	-0.4302863	-0.89072126	-0.8045541	0.06764057	0.5931928	0.5889173	0.46394253	-0.11488868	-0.66247696	-0.61380243	0.5172213	2.179383	1.0411285	-2.2256572	-4.836019	-4.856739	-2.9508467	-0.13560823	3.1643772	5.764163	7.1865597	6.952399	5.3119555	2.4842546	-0.24611247	-2.0108964	-3.4283874	-4.7771487
125	281.43563694604893	Track1	1.2229995	0.2840445	-0.99925244	-1.3347126	-1.4807366	-1.6037389	-1.0594379	-1.1058104	-1.5047451	-0.9844527	0.08507129	0.7744062	1.943905	2.7680776	1.1496592	-2.2226973	-4.6192827	-5.1626043	-4.5107503	-1.9184802	2.330339	5.8460536	7.592395	6.8691926	4.7604265	2.1073585	-0.25367674	-1.6432048	-2.631829	-2.5867717
126	285.4261369460489	Track2	0.3613316	0.75039786	1.1325573	1.5610886	1.4354563	0.8391957	-0.15238118	-1.9391998	-3.2590117	-3.1784348	-1.6767509	0.758291	3.472537	5.138965	3.9434917	-0.38687387	-4.7557707	-6.2607613	-5.0826845	-2.7101033	0.821765	4.165485	6.077584	6.2147255	5.0866737	3.6830196	1.9478515	0.65436465	-0.6470195	-2.1454098
127	285.43573694604896	Track1	3.0673578	2.2928467	0.88688344	-0.57039	-1.017341	-0.9512356	-1.1340942	-0.78120345	-0.08693375	1.325939	2.1201847	2.2523944	2.245488	1.9024662	-0.080685	-2.6604419	-4.8324013	-5.9354906	-5.8003173	-4.7340646	-2.3838503	1.0266577	3.991837	5.4247603	5.260979	4.3266354	2.3451385	0.30476403	-0.553617	-0.5782832
128	289.425936946049	Track2	1.1690631	0.8290004	0.4747956	-0.12574178	-0.44903255	-0.25565004	-0.025761774	0.3856688	0.39717966	0.072573796	0.20577076	1.2387857	2.138273	1.9004928	0.5701711	-1.9997143	-4.26277	-5.698362	-4.889299	-2.1480408	1.1601833	4.217777	5.385953	6.18414	5.4178543	3.9385586	2.0359914	0.16564724	-1.4554126	-2.5009332
129	289.43573694604896	Track1	0.31298608	0.8655062	0.81124085	0.6842928	-0.09745795	-0.7578528	-1.3195841	-1.457386	-1.1627071	-1.5869658	-1.8865784	-1.302811	-0.21157989	0.0015353934	-0.75390625	-2.019776	-3.0120192	-2.5844696	-0.75291955	1.3364632	2.715457	3.7984562	4.1069446	4.501928	5.067928	5.691152	4.6689982	2.2773893	-0.2096066	-2.2976828
130	293.425936946049	Track2	1.3831643	0.7589488	0.04724992	-0.34609252	-0.36911425	-0.7716659	-0.9094675	-1.5086917	-2.5275726	-3.0850317	-2.5963094	-1.2857091	-0.5848608	0.4576938	1.0368531	-0.004055592	-2.8370528	-4.91265	-4.7074246	-2.728192	0.28338674	3.7514265	6.960292	9.422599	9.436083	7.8114276	5.2057276	2.012312	-1.0298384	-3.473116
131	293.43563694604893	Track1	0.86254627	0.5859574	0.396193	0.019623876	0.36462042	0.9796278	1.63114	1.2854868	-0.46153006	-2.3036027	-2.9409802	-2.368064	-0.5855186	0.6300275	-0.10370671	-2.3154426	-3.616181	-2.7439785	-1.2965623	0.20642853	1.7199377	3.0492694	4.2667794	4.4276013	3.1390536	0.84248453	-0.73252887	-1.4392974	-1.4721857	-1.1699425
132	297.42583694604895	Track2	-1.322544	-1.6359694	-1.5478288	-1.3215574	-0.8933523	-0.46350336	-0.64208627	-1.1584315	-0.7341733	0.9697614	1.9333808	2.797348	3.227193	3.2298243	2.0997941	-0.6470195	-3.819761	-6.1716323	-6.0387616	-4.306512	-2.0786464	0.4537472	4.0059786	7.263846	8.445174	7.44144	4.8413305	2.086639	-0.01622421	-2.190467
133	297.43563694604893	Track1	-0.07673842	-0.17869172	-0.09219585	-0.09877348	0.24852534	0.6343029	0.90332747	1.3318589	1.0980248	0.9424643	-0.06884526	-0.9532089	-1.0275363	-0.33162174	-0.3539857	-1.991821	-4.1512775	-5.0474935	-4.473915	-2.0381937	1.2193818	4.165156	5.5105977	5.1978345	4.0852385	2.469455	1.1325573	-0.52533317	-1.3613522	-1.8711209
134	301.42573694604897	Track2	1.0164624	-0.48816952	-1.4925765	-1.2176304	-0.6187357	-0.37108755	-0.5947273	-1.0893662	-0.91440076	-0.24808577	0.028832559	0.22353035	0.94081986	1.4038837	0.8911589	-1.508034	-3.5997367	-4.0427456	-3.2652605	-1.4195645	0.6520625	3.4383335	6.2180147	7.22175	5.9378104	3.7843144	1.3848087	-0.48882726	-1.9757059	-2.944269
135	301.43563694604893	Track1	-1.5932146	-2.2588747	-1.2567675	0.48137322	1.4535446	1.6666591	1.0625057	-0.22868174	-0.8706594	-0.6858276	-0.056347758	1.1266375	2.0530932	1.6564637	-1.109757	-4.7919483	-6.7057486	-5.7911086	-2.8439593	0.45341834	3.2587657	5.941428	7.2388515	7.440782	6.0765967	2.851284	-0.7473286	-2.654851	-3.1741593	-3.3540595
136	305.42563694604894	Track2	-0.009975459	0.21497944	0.1732115	0.74447805	1.1687342	1.0315909	0.19820648	-0.47665864	0.10184424	0.3195637	0.12618147	-0.45626795	0.10348865	1.0187646	2.5299687	1.3920441	-1.8938138	-4.7251844	-5.6214023	-3.8046322	-0.7134537	2.390195	5.029449	6.0746236	6.3173356	5.201123	3.0637403	0.27154702	-1.9730748	-3.6224296
137	305.43563694604893	Track1	1.1743251	1.5479333	0.9582506	0.3248258	-0.28656492	-0.7555506	-0.8108029	-0.82593143	-0.34971023	0.28503117	0.08605793	-0.89236563	-1.0268786	-0.23920596	-0.1987535	-1.3274772	-3.0347123	-3.8552806	-3.0103748	-1.7517363	-0.42370865	0.9526596	2.1445217	3.831015	4.691362	4.666367	4.312494	3.007173	1.677841	0.10546194
138	309.42553694604896	Track2	-1.7020749	-0.95288	0.29160878	1.5005746	2.0882833	2.0100098	2.0379646	2.376711	2.3375742	1.8955597	1.3723112	0.1238793	-1.0594379	-1.2991934	-1.7125992	-3.3685303	-5.346123	-6.146308	-5.4043365	-3.3737924	0.9539751	5.7973795	9.0855	9.448252	9.178243	6.28675	3.0170393	0.20445524	-2.0250382	-4.073003
139	309.435436946049	Track1	0.19820648	0.095595494	-0.11916414	0.33798105	1.0329065	1.0720433	0.52314115	0.39685076	0.03179249	-0.72562236	-1.1196234	-1.5313846	-1.6912218	-0.28755158	0.18505123	-0.9982658	-3.0574052	-4.5275235	-4.1946907	-2.0875263	0.9418065	4.4969945	6.596882	6.924773	4.94986	2.0389514	-0.10370671	-1.3669432	-0.8765793	-0.6292599
140	313.4127498849287	Track2	2.524049	3.2206156	2.1810274	1.4522291	1.1529479	0.25904953	-0.46744993	-0.665108	-1.5938724	-1.8165263	-1.4166045	-0.35332793	0.74414915	1.609105	1.8366901	-0.8676995	-4.232184	-5.6503444	-5.1237955	-2.9893262	-0.28952485	2.9463303	6.3653517	8.717485	8.395185	5.8246765	3.0305233	0.5797087	-1.6103165	-3.5622437
141	313.4228498849287	Track1	-0.891379	-1.3093888	-1.3870051	-1.5622996	-1.502114	-0.2868938	1.3048908	1.8495164	1.092105	-0.43982387	-0.87953925	-0.09186697	1.2647673	0.9990318	-0.79929197	-3.0024817	-4.3311787	-3.2484875	-0.818696	1.2144486	2.8282626	4.0283422	4.7245784	4.3187423	2.928242	1.0950649	-0.6276155	-1.6616223	-2.6722817	-3.314922
142	313.6149498849287	Track2	-0.89664114	-1.4261421	-1.2340746	-0.30268013	0.694817	1.5525377	2.24779	3.2597523	3.7297204	3.0538738	0.96285486	-0.07147631	-0.35135463	-0.75752395	-1.9244	-4.4890437	-6.579455	-6.9172244	-5.1057067	-1.1081126	3.034141	6.1880865	7.8321466	8.201476	6.841238	5.1705375	2.551017	-0.38358507	-3.0564187	-4.871539
143	313.6234498849287	Track1	-0.15468337	0.49189743	0.5823397	0.43565875	0.11993272	0.15610968	0.54221624	0.5984549	0.36889586	-0.48882726	-0.880197	-0.075751774	2.0093522	3.6215193	2.1843162	-1.118308	-4.118389	-5.4651804	-4.9050856	-2.6564953	-0.0047133556	2.7437406	5.3412256	5.7970505	4.4466763	3.3672957	2.4322915	1.0404707	0.5080126	0.10644858
144	313.81504988492867	Track2	-0.58749187	0.83294696	0.9592372	1.2772647	1.3081795	0.5247855	0.070929386	0.09921319	0.5007772	0.6777152	0.71257657	1.3242947	1.905426	1.0190935	-1.5590107	-4.8182592	-7.7503037	-8.083471	-5.860504	-2.2052665	1.4775529	5.13469	6.978709	7.3408036	7.208266	5.8217163	3.956318	1.0493505	-1.9697859	-3.9157956
145	313.8235498849287	Track1	-0.1323194	0.17386927	0.7619087	1.5492488	0.7392159	-0.20401561	-0.0823294	-0.18198054	-0.17507403	0.10381753	0.61950326	1.96594	2.9377794	2.455971	1.0713855	-1.2505187	-3.5319862	-4.787344	-4.9110055	-3.9296088	-1.4304175	1.446967	4.3427505	6.1420436	6.294643	5.2981424	4.3940554	3.2535036	1.422301	-1.0883796
146	314.01544988492867	Track2	1.8080776	1.8051176	1.4377584	0.15578079	-0.6897742	-0.6805655	-0.48290738	-0.13889705	0.6293697	0.49650174	0.542874	1.3058773	1.5719416	0.9960718	0.23043686	-1.9362398	-4.5686345	-6.7113395	-7.1385674	-4.785371	-1.0801575	3.2673166	7.0204763	8.535616	7.7548604	6.089752	3.3110573	1.1282818	-1.8635566	-3.7339218
147	314.0239498849287	Track1	0.7007369	0.3948775	-0.09548467	0.079480305	-0.28459165	-0.24940129	-0.22144634	-0.44541484	0.39849517	0.9506863	0.71553653	1.0516527	1.5002457	1.1358461	-0.049441244	-2.042798	-3.9157956	-5.1112976	-4.026301	-1.7445009	0.5859574	2.8335247	4.3565636	5.0600348	4.815349	4.034262	3.1199787	2.6996708	1.9639667	0.68692386
148	314.41674988492866	Track2	-2.070753	-2.6709661	-2.577892	-1.913218	-1.5317135	-0.47797418	1.1848493	2.6976974	3.3761754	2.8335247	1.2868023	-0.11949302	0.09526661	1.3683647	1.0950649	-1.944133	-4.4610887	-6.3248944	-6.3709393	-3.9960437	-0.40594903	2.9940178	5.2517705	6.735997	6.9497676	6.052589	3.6458564	0.47578225	-2.1358721	-3.8500185
149	314.4248498849287	Track1	0.7671708	0.91944265	1.8366901	2.0412536	1.8814178	1.6959294	1.6025274	0.8253827	-0.7193736	-1.9072981	-1.969457	-1.6362983	-1.2120395	-0.42140648	-0.656886	-1.9418309	-2.8097553	-1.7823224	0.122892655	2.1257756	3.8793604	5.136663	5.8516445	5.626363	4.5476418	3.56561	1.7929491	-1.302811	-3.0856893	-3.917769
150	317.41572526261996	Track2	-0.13725263	-0.21322429	-0.25663668	-0.6503084	-0.44541484	-0.21026437	0.24457876	0.53465194	1.1210465	1.8416233	2.2744293	2.1951692	1.9817262	1.1897825	-1.4790922	-4.6396737	-6.6189218	-6.1986012	-3.7329352	0.1149995	4.1279926	6.5143337	6.903396	6.114418	4.284868	2.0274405	-0.026090655	-1.2199327	-2.810084	-3.5622437
151	317.42432526261996	Track1	-2.1148236	-1.7254256	-1.0867351	-0.2490724	0.0035086826	0.3386388	0.30081746	0.0919778	0.65469354	0.9365444	1.3756	1.7975534	2.3553338	1.4265765	-0.71509814	-3.2498028	-4.8442416	-4.7653084	-2.1154814	0.73494047	2.3388898	3.8961332	4.8041673	4.312165	3.8073359	2.4487355	0.5339942	-1.4800789	-2.5140884	-2.2253284
152	321.41452526262	Track2	-1.2209193	-2.0201051	-2.105286	-1.3320817	-0.5085602	-0.645704	-1.3435925	-1.2182882	-0.66247696	0.09691102	1.0240268	1.5206362	1.8021576	2.4059813	1.760061	-0.7798879	-3.363926	-4.72354	-4.4643774	-2.19836	0.18505123	2.9742851	5.8072457	7.6726413	7.685138	6.227881	3.70637	0.45736492	-2.606505	-4.851477
153	321.42342526261996	Track1	-1.1620493	-0.13297717	0.9842321	1.9212123	2.5904827	2.1839874	1.5913455	1.4117769	1.2131331	0.41658366	0.040014528	0.073231556	0.51393247	0.9233892	-0.054045588	-2.47232	-4.297632	-4.7761617	-3.618483	-1.3603655	0.46492916	1.9462072	3.1012325	3.4853632	3.339341	3.0680156	2.3839462	1.0868429	0.13736343	0.22681917
154	325.41382526262	Track2	-0.612158	-0.6542549	-0.5246754	0.20478411	1.4686731	1.9034528	1.8741825	1.63114	0.7674997	-0.6473484	-0.9347915	-0.111928746	0.9592372	1.2239861	0.40013957	-2.288474	-5.5174737	-7.3211017	-6.0364594	-1.8836185	2.324419	5.120219	6.7271175	7.3223863	6.415999	4.382545	2.1103182	-0.02313072	-1.7017461	-3.4349651
155	325.42282526262	Track1	-2.2569013	-1.4961941	-0.80554074	-0.5812431	-0.57006115	-0.2849205	0.415597	0.4188858	0.6185166	0.85596865	0.92536247	1.4298652	2.2198353	2.4059813	1.2055688	-1.4583726	-4.231197	-6.4354014	-5.9660773	-3.033068	0.67146647	3.5764627	4.279935	4.0664926	3.505425	3.2140381	2.0757859	0.290951	-1.2478876	-2.1539607
156	329.41352526261994	Track2	0.18702452	0.48005772	0.5961527	1.0891451	0.4922263	-0.22506404	-0.98576826	-0.8884191	-0.6480062	-0.22670844	0.4083616	0.7204697	0.73790044	0.93818885	1.2236573	-0.10272006	-2.7545028	-4.8764725	-5.4737315	-3.8467295	-0.51480895	3.4419513	7.1770225	8.521474	7.6344914	5.415223	3.1568131	0.80729425	-1.6658978	-3.355375
157	329.42262526262	Track1	0.8516932	0.008113024	0.30969724	0.5287321	0.08276912	-0.34971023	-0.58255863	0.3001597	0.910234	0.678373	0.28536004	-0.28985375	-0.3431326	0.5619491	2.3652	1.0131736	-2.4575205	-5.180035	-5.8815527	-4.280201	-1.5853214	1.2391146	4.1641693	6.4867077	6.6633153	5.5605874	4.030316	2.0553954	0.45539162	-0.37700742
158	333.41342526261997	Track2	-0.9440002	-0.65524155	-0.6203801	-0.25005904	0.8276849	1.023369	1.0723722	0.69415927	-0.43258846	-0.78810996	-1.1755334	-0.83744234	0.18077578	1.8679338	2.6138332	-0.11554644	-4.1210203	-5.940095	-5.423083	-3.420494	-0.07542289	3.4771414	5.6122212	5.7681093	5.423116	4.664394	2.939095	0.60371697	-1.137712	-1.727399
159	333.42242526262	Track1	-1.0436516	-1.1133747	-0.9101253	-0.8700017	-0.9268983	-1.594859	-1.6254451	-1.109428	-0.534213	-0.19053146	-0.0007667772	0.57839316	0.85235095	0.67409754	0.09592438	-1.4679102	-2.9656465	-3.2682204	-2.2279594	0.44223636	3.0920238	4.706819	4.6344657	3.3189504	1.4094747	0.7658553	1.5087966	2.4891877	1.8906264	0.82636935
160	337.41322526261996	Track2	-1.3629966	-1.2324301	-1.0518737	-0.60459375	-0.0270773	0.7908502	1.3071929	1.144397	1.1621566	1.7804517	2.3596091	2.1905649	1.7801228	1.1697208	0.8480755	-1.6096588	-5.134649	-7.4792976	-7.454631	-5.0096717	-0.8877613	3.7366269	7.233918	8.535616	8.246532	6.6116815	4.3749804	1.9498248	-0.31320435	-2.7831156
161	337.42262526262	Track1	2.0517776	2.144193	1.5538532	0.7711174	-0.036943745	-0.9104542	-0.85191315	-0.8739483	-1.2439411	-1.3587211	-0.39970028	0.059747417	0.22879246	0.80828094	0.7553311	-1.2768294	-4.118718	-5.748682	-5.8266287	-4.3446627	-1.5090206	2.3750665	5.33399	6.4038305	6.6215477	5.6467533	4.2033057	2.3069885	0.039356764	-1.648467
162	341.41312526262	Track2	0.11532838	-0.05930769	-0.2928137	-0.7249646	-0.9268983	-0.33491054	0.91187835	1.2759492	0.9335845	1.0421151	0.52577215	0.17354038	1.0352086	1.2555586	-0.09778684	-2.6196601	-4.3920226	-4.315392	-2.3134692	1.0759898	4.509163	6.3094425	6.1690116	5.2557173	3.459053	0.9204293	-1.1919776	-3.0478678	-4.52259	-5.3609233
163	341.42272526261996	Track1	-0.8183671	-1.0469404	-0.33326614	0.30443516	0.68659496	0.58036643	0.22813469	0.0600763	0.18834005	0.3422565	0.71520764	1.4502559	1.7426304	2.9384372	2.676649	-0.45692572	-4.509106	-7.0214825	-7.124425	-5.2977767	-1.6961551	2.2109556	4.3187423	5.51882	5.4872475	4.1569343	2.2487767	0.86419064	-0.3303062	-1.1949376
164	345.41302526261995	Track2	1.194058	1.1756407	0.8602441	0.31989256	-0.63550866	-0.9482757	-1.0406916	-0.7522618	-0.553617	-0.39114934	0.14887428	1.0763187	1.4403894	1.0542837	-0.9097964	-3.920729	-5.6819177	-5.2438393	-2.099366	1.5209651	4.950518	7.604563	8.3014555	6.852749	4.902173	2.1172247	-0.7473286	-2.5302038	-3.3836591	-3.9986746
165	345.42262526262	Track1	-1.2649895	-0.553617	0.077835895	0.11532838	-0.045165785	-0.4556102	-0.72167575	-1.0397049	-0.50724465	-0.17112744	0.41263705	1.3903996	2.518129	3.0091462	1.4075015	-1.3610233	-3.7835836	-4.102274	-3.0557609	-1.2528208	1.2404301	2.7983346	3.3962371	3.4873366	3.2337708	1.8896399	-0.21980193	-1.9862301	-2.9778152	-3.040961
166	349.41292526262	Track2	-0.12738618	-0.5546037	-0.96537757	-0.99300367	-0.38753164	-0.071805194	0.11039516	0.32943013	0.20544188	0.77703726	1.5752304	1.6137093	1.5091255	1.3532361	0.5527404	-2.3164291	-5.6158113	-7.114887	-6.4288235	-3.2139544	0.7842726	5.112655	8.116955	9.159825	8.73064	6.841896	3.6859796	0.5501094	-2.1743515	-4.5255504
167	349.42262526262	Track1	-1.5001408	-0.7762702	-0.5595369	-0.5990027	-0.5338841	-0.15336783	0.92240256	1.9725176	1.9958681	0.7717751	-0.5056003	-0.6572149	-0.18461159	-0.17869172	-1.3807563	-3.670118	-4.815628	-3.9960437	-2.088513	0.68001735	3.3413143	4.7755547	4.8659964	4.5936847	3.6475008	1.8804312	-0.44508597	-1.8431659	-2.1496851	-1.5820326
168	353.41272526262	Track2	-0.056018878	-0.69372076	-1.2498609	-0.91900516	-0.012606512	0.8530087	1.446967	0.99048084	0.05185426	-0.87592155	-0.930516	-0.08989368	0.5471494	1.064479	0.5514249	-1.6954973	-4.0286036	-4.577514	-3.332682	-0.75653726	2.3938127	6.112116	8.149513	7.742363	5.812179	3.6287546	1.735724	0.23438343	-2.4200277	-4.394325
169	353.42252526261996	Track1	-1.8309971	-0.696023	0.6122679	0.918456	-0.03529934	-0.7085205	-0.2635432	-0.6884587	-1.06174	-0.79567426	-0.0037267108	0.8359069	1.5531954	2.4898455	3.0301945	0.7388871	-2.3154426	-4.485426	-5.2421947	-4.102274	-1.3537879	1.3200192	3.3225682	4.4276013	4.20791	3.0683446	1.7399994	0.79545456	0.66784877	0.35639837
170	357.41272526262	Track2	-0.5684167	-0.18165165	0.86090183	0.9329267	-0.15369672	0.034752425	0.36363378	0.94673973	1.7482214	1.6692901	0.7487535	-0.30037796	-0.5391462	-0.4536369	0.5050527	-0.58683413	-3.3586638	-5.5207624	-5.756904	-3.6382163	-0.38720277	2.5523326	5.2629523	7.095132	7.758149	6.497232	3.6070485	0.39882407	-1.9882034	-3.3734636
171	357.42252526261996	Track1	1.147357	0.1962332	-0.03990368	0.3455453	0.78591704	0.8691239	0.7244163	1.1631432	1.1407794	0.20807293	-0.4066068	-0.47600088	0.03376578	0.5270877	-1.076211	-4.0723453	-5.8440595	-5.1405687	-2.930127	-0.43160182	1.8406367	3.8892267	4.815349	4.4818664	3.532393	1.262794	-0.8223137	-1.2399944	-1.2284836	-0.8949967
172	361.41092274022736	Track2	0.11006628	-0.9532089	-1.3133353	-1.0334562	-0.57992756	0.8220939	2.6598763	3.3087552	2.9805338	1.1904403	-0.8469799	-1.7576562	-1.3643122	0.13571903	-0.15073678	-2.9238782	-5.789793	-6.5245304	-4.8527923	-1.1439607	2.2645628	4.985708	7.1872177	7.8193207	6.5005207	4.6630783	1.990277	-1.0640423	-3.8362052	-4.920872
173	361.42072274022735	Track1	0.30147523	-0.0060288818	-0.77363914	-1.6057122	-1.575455	-1.4215378	-1.5846636	-1.0216165	-0.16948304	0.60437477	1.4213144	1.4318385	1.8472142	2.3007398	1.6327844	-0.93183154	-3.7875302	-5.2642303	-4.1065493	-1.4304175	1.1476858	2.562199	3.887911	3.6784153	2.5546348	1.3900708	0.31134164	-0.7302267	-1.090024	-0.9795195
174	361.61292274022736	Track2	-0.4464015	0.6070058	1.6140382	2.201418	1.3877686	0.8286715	0.7388871	0.92569137	-0.03628598	-0.9084809	-1.1840844	-1.0393761	-0.61511797	-0.36911425	-0.87921035	-3.4060233	-6.0443525	-6.8603263	-5.3181677	-2.427592	1.1207176	5.6352425	8.611587	9.446936	9.105232	6.751126	3.5508103	0.057445247	-2.6765573	-4.7574153
175	361.62152274022736	Track1	0.28141347	0.09296444	-0.5499993	-1.2459143	-1.090024	-0.096142426	0.6122679	1.053297	1.0598747	1.1220331	1.2486521	1.6610681	1.7485503	1.9179235	0.885239	-2.2078977	-5.0448623	-6.034157	-5.1645775	-2.827844	0.041987818	2.4316337	3.8254242	4.185218	3.594551	3.1607597	2.433607	1.8534629	1.0684255	0.5218256
176	361.8131227402273	Track2	0.25411633	0.8691239	1.6054873	1.4703176	0.9816011	0.2981864	-0.43850833	-1.1238989	-1.2909713	-1.814553	-2.056611	-1.5606552	-0.8456644	-0.24973017	-0.2977469	-2.2615056	-3.851005	-3.9624972	-2.6101227	0.87109715	4.4565425	6.9497676	7.140188	6.2768836	5.062008	3.910275	2.9772449	1.2065555	-1.367272	-3.8579116
177	361.8216227402273	Track1	1.0006762	0.85958636	0.50340825	0.33239007	0.73757154	0.09691102	-0.7798879	-1.4175911	-0.9587999	0.34324312	1.4453226	1.8676049	2.102754	1.9675844	0.10710634	-3.618483	-5.836824	-5.6240335	-3.9161243	-1.5537487	0.51985234	2.0172453	2.747687	3.9244168	5.0051117	5.040302	4.1881776	2.5273378	1.0154757	0.22385924
178	362.01362274022733	Track2	-2.1529741	-2.543688	-1.5396067	-0.07640953	1.7735451	2.6789513	3.2679741	3.4093924	2.4145322	1.3877686	0.09822655	-0.23460162	0.47709778	0.8566264	-1.5994635	-5.1211643	-7.4076	-7.166194	-4.7245264	-0.40364686	4.509821	7.4670925	7.650606	6.105867	4.0253825	2.0027745	-0.18230942	-2.0279982	-2.765027	-3.135351
179	362.0219227402273	Track1	0.84215564	0.32712796	-0.18230942	-0.53487074	-0.46350336	-0.18395382	-0.19447803	-0.7617994	-0.216842	0.4695335	0.81748956	1.1901114	1.5147164	0.2524719	-2.3657618	-5.610878	-6.644575	-5.1938486	-1.99215	1.7238842	4.2776327	5.6970716	6.181838	5.5487475	4.380243	3.2890224	2.7608423	1.194058	-0.72233355	-2.7689736
180	362.2142227402273	Track2	-0.8765793	-0.3950959	-0.5335552	-0.5634835	-0.65622824	-0.9657064	-0.6927341	0.36560705	1.4713042	1.8597118	1.2782514	0.8658351	1.1522901	1.0963805	-0.5855186	-3.6309807	-6.078228	-6.3278546	-4.31901	-0.6605037	3.461684	6.6402936	8.50799	9.072016	7.677245	4.2266564	-0.042863615	-3.2632873	-4.7975397	-5.625349
181	362.2223227402273	Track1	1.1263086	1.5410268	0.8615596	-0.09745795	-0.79534537	-0.5907807	-0.31484875	-0.4901428	-0.81968266	-1.5662463	-1.8892095	-0.92591166	0.16926493	1.1282818	2.2691672	0.75598884	-1.4327197	-2.896252	-2.8709278	-0.9515645	1.1272953	2.7282832	3.7971406	4.477262	3.877387	2.4461045	1.1371616	0.14755876	-0.64307296	-1.6619512
182	362.41492274022727	Track2	1.7857137	0.44585407	-0.684841	-0.70161396	-0.2023712	0.23635672	0.27319142	0.15084757	0.5997704	1.1805738	1.411448	0.9612105	0.27450696	0.64581376	0.06829833	-2.7811425	-5.37671	-6.335748	-5.273439	-3.1626484	0.49946168	5.9026203	9.383134	9.438056	9.359783	6.822492	3.8320017	0.6211477	-2.3279402	-4.1815352
183	362.4229227402273	Track1	-0.32274193	-0.9525511	-1.1702714	-1.5310558	-1.4314042	-0.45692572	0.1396656	0.62542313	0.6652177	0.23602784	-0.23986372	-0.13133277	0.17058046	0.79578346	0.00515309	-2.4167387	-4.622243	-5.7322373	-4.546928	-2.4229877	0.014690653	3.093997	5.5566406	6.354499	5.671748	4.048075	2.0132987	0.537283	0.224517	0.22385924
184	362.8166227402273	Track2	1.2927221	0.31660375	0.0084419055	1.0171202	2.466824	4.1227307	3.8385794	2.1451795	0.061720707	-1.6076854	-2.3506331	-2.6785305	-1.766536	0.08046695	1.1647877	-0.61511797	-4.268361	-6.258459	-5.3628964	-3.1277866	0.44782734	4.311178	7.3575764	7.502611	5.6187987	4.137859	3.3225682	1.510441	-0.38753164	-1.8573078
185	362.8243227402273	Track1	0.44651183	0.5721444	0.2722048	0.25016972	-0.07312072	-1.078842	-1.5547353	-1.8438236	-1.8951294	-1.4958652	-0.09449802	1.1430815	1.6821164	2.351716	1.5702971	-1.7106259	-5.0356536	-6.4975615	-4.8468723	-1.8872362	1.4015815	4.3289375	6.2906966	6.439349	5.0610213	3.0604515	0.50702596	-0.78482115	-1.373192	-1.3646411
186	365.4355441930032	Track2	1.0365242	-0.60031825	-1.7935045	-2.1375165	-1.1202812	0.20840181	0.45736492	0.56786895	1.2568742	2.0468445	2.6937509	2.6921065	2.3372452	1.5571419	-0.34181708	-3.6020389	-6.360086	-6.498219	-3.8102233	-0.45889902	2.4523532	5.102131	7.210568	8.390581	7.0497465	3.7076855	-0.3451059	-3.5191598	-6.114077	-7.031678
187	365.44374419300317	Track1	0.7122477	1.1565655	0.9250336	0.99146754	1.2920644	0.7934813	-0.55493253	-1.6560313	-2.5331638	-2.631829	-1.8628988	0.14459883	1.8284681	2.8986428	2.5556214	-0.30004907	-3.5855947	-4.834046	-3.2185588	-0.8071852	1.4814994	2.7388074	3.3630204	3.3324347	3.3705845	3.4110367	2.5796297	1.8988484	0.64943147	-1.1229123
188	369.4341441930032	Track2	0.3613316	-0.20796219	-0.6026204	-0.8785526	-1.213355	-1.3208996	-0.35267016	0.8664928	0.9829166	0.54221624	0.11335509	0.7448069	1.1374905	1.5920032	1.3242947	-1.7576562	-4.8521347	-5.439856	-4.1447	-1.8280371	1.5252405	5.2386155	7.495376	8.272185	7.7532163	5.8453956	3.0219727	1.1397927	-0.20664667	-1.6435337
189	369.4423441930032	Track1	-1.0308251	-0.72595125	0.079480305	0.75105566	1.5015612	1.5933188	1.699547	1.3825065	1.2006356	0.80762315	-0.047796838	0.41461036	1.5683239	1.2762781	0.044289988	-2.439103	-4.408138	-4.4893727	-3.435623	-1.171258	1.2499677	3.3788066	4.6568294	5.3191905	4.233234	2.5694344	1.1628144	0.5859574	0.054485314	-0.87921035
190	373.4332441930032	Track2	-0.24775688	-0.9167029	-1.1640226	-2.1611962	-2.660113	-1.9030226	-0.8815125	-0.16849639	0.39783743	1.3065351	2.6875021	2.966392	3.5665965	3.9171815	2.5888383	-1.901707	-6.39429	-8.414007	-7.3431373	-4.90969	-1.3774674	2.9233088	6.270306	8.499768	8.685584	6.7501388	3.9846015	0.8822791	-1.7869267	-3.6145365
191	373.4418441930032	Track1	0.5438606	1.086514	0.3787623	-1.0709488	-2.1059437	-2.9853797	-2.708788	-1.8306682	-1.1104147	-0.5227021	0.49946168	1.5992386	3.1081388	4.5048876	2.9920444	-0.23723267	-3.0396457	-4.703149	-3.5388927	-1.2324301	0.8651773	2.384604	2.95817	3.2334418	2.8864741	2.6154776	2.0849946	1.1878092	0.86090183	0.06764057
192	377.4325441930032	Track2	-0.92229396	-0.61906457	0.30081746	1.3611293	1.990606	2.2678516	1.7077692	0.33370557	-0.4697521	-0.4243664	-0.42995742	-0.41778877	-0.56907445	0.19491768	-0.08989368	-2.3519487	-4.8518057	-6.1124325	-4.801815	-1.518887	2.7295988	7.1211133	8.817464	8.318886	6.0318694	2.0405958	-1.6386005	-3.2629583	-3.6063144	-3.3172243
193	377.4414441930032	Track1	1.7788072	1.7719008	1.8991773	2.335272	1.6265357	0.36001608	-0.13001724	-0.13100389	-0.765746	-2.1977022	-3.1399553	-2.5690122	-2.0799618	-1.2284836	-0.8703305	-1.8576367	-2.8354082	-2.8995407	-1.978008	0.056458604	1.9008217	3.37486	4.24902	4.4667377	3.8415394	3.3189504	2.759198	1.3667202	0.517879	-0.3411593
194	381.4323441930032	Track2	0.9848899	1.6676457	1.7028359	1.0273155	0.37744677	-0.29314256	-0.1323194	0.30772397	0.22517475	0.2787824	0.18965557	0.1149995	0.82110727	1.0049516	-1.0245764	-4.053599	-5.849322	-5.581278	-3.3366284	0.50373715	4.1740355	6.332464	7.1441345	7.102696	6.017728	3.2571213	0.19393103	-2.515404	-4.785371	-5.2810035
195	381.4413441930032	Track1	0.52971876	-0.7269379	-1.662609	-2.0615444	-1.2577541	-0.28228948	0.6204899	1.763021	1.5285294	0.36198938	-0.8219848	-1.1209389	-1.274856	-1.454426	-2.232564	-4.0164347	-4.9090323	-4.53443	-3.0991738	0.072573796	3.1518798	5.420485	6.792893	6.3370686	4.5246205	2.5312843	0.9523307	-0.550986	-1.831326	-2.6384068
196	385.4322441930032	Track2	-0.5848608	-0.8785526	-0.80521184	-0.7443686	-0.26091215	0.4747956	0.7402026	1.0177779	1.8731958	2.414861	2.665796	3.2482414	3.3603892	2.9861248	0.50867033	-3.681629	-7.226381	-8.480444	-7.1862564	-4.256521	-0.26124102	3.478128	6.55643	8.555348	8.713868	6.947137	3.651776	1.0819097	-0.42962852	-2.1174545
197	385.4414441930032	Track1	-0.32241303	-0.80554074	-0.54572386	-0.07476512	0.8017033	1.471962	1.6627125	1.1730096	-0.03398381	-1.0989038	-1.1482362	-1.1242278	0.2511564	1.5127431	0.3560695	-2.3831925	-4.9948716	-6.0713215	-4.9511294	-2.450285	0.07191603	2.081048	3.2472548	4.215803	4.877507	4.9334164	4.032289	2.920349	1.8524764	0.8086098
198	389.4321441930032	Track2	-1.2307857	-1.1061392	-0.19809574	0.50867033	0.7678286	0.53563863	-0.07542289	-1.2025019	-1.1074548	-0.17836285	0.3580428	0.83722246	1.7505236	2.3148816	1.9198967	-0.70753384	-4.4564843	-6.1509123	-5.907206	-4.266059	-0.947289	3.0065153	6.5403147	8.354733	8.12715	7.2763433	5.071874	2.1553748	-1.2880113	-4.5722523
199	389.4415441930032	Track1	-0.39970028	-0.20401561	0.73395383	1.0934205	0.47578225	0.04724992	0.08046695	0.080138065	0.37415797	0.2824001	0.41296595	0.998374	1.8916131	2.0297427	1.3522495	-1.8635566	-5.3260612	-6.403828	-5.4967537	-3.5832922	-0.7673904	1.9143058	3.8329885	4.699255	4.348999	3.230482	2.2079957	1.6262068	1.4390739	0.75401556
200	393.4320441930032	Track2	-2.2055955	-2.4848177	-2.0881839	-1.2505187	-0.29511586	0.32910123	0.1699227	-0.1842827	-0.18362495	-0.4612012	-0.43291736	-0.17540291	0.22122818	1.554182	2.7052617	0.90299857	-1.7862691	-2.9370337	-2.7216144	-1.3791119	0.39948183	2.6105444	5.2863026	6.671537	6.5975394	5.5161886	3.7122898	0.7395448	-2.3045895	-4.6209273
201	393.4414441930032	Track1	0.7267185	0.3649493	0.17617144	-0.9163741	-2.0467446	-2.4407473	-2.3045895	-1.9036803	-1.8852628	-2.26019	-1.9855723	-1.0380605	1.394675	2.9953332	1.9221989	-0.051743414	-1.9944521	-2.896252	-2.4463384	-0.5296086	1.4545313	2.5013564	2.1981292	1.3927017	0.5951661	0.8408401	1.441705	1.0082405	-0.09219585	-0.35891894
202	397.4319441930032	Track2	-0.40726456	-0.4460726	-0.8884191	-1.333726	-0.7729814	0.7293495	1.9445628	2.4895167	2.0609863	0.6625867	0.037383478	0.1380212	0.2968709	0.68692386	1.7321062	0.6398939	-3.0597076	-5.845375	-6.3850813	-4.9225163	-1.2863669	2.5039873	6.0512733	8.559624	9.144039	7.715395	5.1031175	1.6143671	-1.5576953	-3.9194133
203	397.4414441930032	Track1	-2.7035258	-2.4492984	-1.145934	-0.0017534217	0.75993544	1.1190732	1.0477061	0.26102284	-0.26255655	-0.3319506	-0.14711908	0.1626873	1.2328659	2.3178415	2.130709	0.44782734	-2.164156	-4.326574	-5.3484254	-4.0463634	-1.4366664	1.7899891	4.5864496	6.027923	6.2183433	4.9682775	2.7072349	0.5603047	-0.2908404	-1.1636937
204	401.4318441930032	Track2	1.6012119	1.6712635	1.4851172	1.3108106	1.3078506	0.34817636	-0.136266	-1.042336	-1.5346735	-1.6701733	-1.2419678	-0.95583993	-0.20039791	0.91582495	1.7281597	0.9641704	-2.2582169	-4.744589	-5.791766	-4.4258976	-1.8316549	1.943905	5.859866	9.254213	9.459105	8.359009	5.1323876	1.9116747	-1.101206	-3.036028
205	401.4413441930032	Track1	-0.7345022	0.083426885	1.6748811	2.8973272	2.2810068	0.27516472	-1.076211	-1.6599779	-1.8365881	-1.5823615	-1.0910107	-0.595385	0.362976	1.1164422	-0.5157956	-3.8039744	-5.957197	-5.878593	-3.3188686	1.086514	5.233682	7.53517	7.3401456	5.540197	3.9911792	3.3518384	2.8664126	1.727173	-0.0359571	-1.4267999
206	405.43174419300317	Track2	1.0733588	0.5820108	0.4034284	0.6218054	0.5047238	0.29423982	-0.18296719	-0.42633972	-0.7272668	-0.947289	-0.085947104	1.5025479	2.6266594	2.3500717	0.2597073	-2.4410763	-4.5377192	-4.4114265	-2.9317715	0.09296444	4.354919	7.939032	9.036168	8.038353	5.0554304	1.507481	-1.4836966	-3.6329541	-4.689665	-5.028747
207	405.4413441930032	Track1	0.9868632	1.1989912	1.6791565	2.1941826	2.1205134	1.7896602	1.064479	0.70863	0.2136639	-0.72924006	-1.1900043	-1.6353117	-1.640245	-1.1850711	-0.37503412	-1.5211892	-3.8694227	-5.1843104	-5.4151897	-4.1986375	-1.084433	2.9433703	5.9072247	7.108616	6.8323584	5.4685016	3.6695356	2.0228362	0.8928033	0.33403447
208	409.419665557856	Track2	-0.88282806	-0.5171111	-1.5488155	-1.5918992	-0.5832164	0.7806549	2.070195	2.622384	2.2293727	1.9350252	1.4463093	0.96713036	0.34521642	-0.19118923	-0.5125068	-1.3791119	-3.756615	-4.985663	-4.652829	-2.989984	-0.8147494	1.5331337	3.728405	5.2790675	5.798037	4.5759254	2.6565874	0.9131939	-0.063912034	-0.97886175
209	409.429465557856	Track1	2.8414178	2.49149	1.8294548	1.119731	0.7898636	0.03639683	-1.4478483	-2.5364525	-3.2945313	-2.876519	-1.2985356	1.3907285	2.750318	1.8429388	-0.7121382	-4.073332	-5.534905	-4.384129	-1.7958066	1.141766	3.8941598	4.8031807	4.7969317	5.0577326	4.1372013	2.4345937	0.9332556	-1.4106846	-3.1764617	-3.6964288
210	409.621565557856	Track2	0.18965557	-0.23361497	0.052183144	0.9434509	1.2825269	0.5303765	0.20412636	0.024228217	-0.0931825	-0.42140648	-0.67957884	-1.148565	-0.42206424	0.73165166	0.052840907	-2.2421014	-4.2150817	-4.2108064	-3.084374	-0.69766736	2.1557038	4.758782	6.544919	6.692914	4.7351027	2.003761	-0.28097394	-2.2539413	-2.9857085	-3.1037781
211	409.63006555785597	Track1	-2.2786076	-0.43160182	0.1945888	-0.05667664	0.10513306	0.2366856	0.30607957	0.7961123	1.0980248	0.4504584	0.40770385	0.9112206	1.282198	1.4403894	0.90957624	-1.6086721	-4.0710297	-4.6265182	-4.03551	-1.9457774	0.68330616	3.5452194	4.973211	3.9425051	2.045529	0.7204697	-0.42009094	-0.24808577	0.3610027	0.5379408
212	409.82196555785595	Track2	0.08079583	-0.88874793	-0.95616883	-0.71476924	-0.743382	-0.35891894	0.20215307	0.90891844	1.3732978	0.9993606	-0.05897881	-0.56907445	-0.34971023	1.0516527	2.0997941	0.73230946	-2.2101998	-4.6205983	-5.200755	-3.5948033	-0.3681276	3.437347	6.343646	7.4440713	6.4715796	4.2365227	1.6581082	-0.2257218	-1.4050936	-2.9100652
213	409.830165557856	Track1	-1.3320817	-0.08726262	0.68067515	1.0266577	1.5196496	1.4969568	0.462627	-0.44508597	-1.1827688	-0.97129744	-0.107982166	1.3387654	2.1211712	1.9912637	1.5587864	-0.7821901	-4.1700244	-6.0913835	-5.444461	-3.0508277	-0.66247696	1.7870293	3.6300702	5.3977923	5.8815722	5.553023	4.8656673	3.5419304	1.3890841	-0.4174599
214	410.022265557856	Track2	0.45440498	0.243921	-0.17244297	-0.45857012	-0.2151976	0.30969724	1.0746744	1.0838829	1.5742438	2.1415617	2.562199	1.9998146	1.0368531	0.20083754	-1.6968127	-5.0300627	-8.133791	-9.046468	-7.268808	-3.7108998	0.9250336	5.8378315	7.796628	7.675601	7.07803	5.653989	3.4577374	0.64581376	-1.8240906	-3.6918244
215	410.03066555785597	Track1	1.5272138	0.86780834	-0.04417914	-0.76081276	-1.3406326	-1.7523941	-1.8586234	-1.3929249	-0.35694563	0.5737888	0.7194831	0.81452966	1.7028359	2.4789925	1.6808009	-1.1196234	-3.894418	-4.956392	-3.8572538	-1.7191769	0.86221737	3.6892684	5.5681515	5.385953	3.9089594	2.3221169	1.4193411	1.1184155	1.1246642	0.8155163
216	410.22296555785596	Track2	0.7431625	-0.29116926	-1.190662	-1.5297402	-1.3432636	-0.44015273	-0.1665231	-0.8177094	-1.3041266	-1.4958652	-0.807514	-0.036614865	0.48104435	1.3943462	1.5482622	-0.80915844	-3.9204	-4.9212008	-3.0435922	0.4922263	3.2235756	5.7184486	7.8298445	8.773066	7.6397533	5.045235	1.6597526	-1.9931366	-4.1437135	-5.3076434
217	410.23116555785595	Track1	-1.24131	-0.9380803	-0.6026204	-0.46942323	-0.216842	0.6014148	1.3269258	1.7334218	1.3173882	1.2618073	1.2996286	0.96614367	1.2937088	2.3829596	2.0932164	-0.79764754	-4.0545855	-6.1104593	-5.2625856	-2.9751842	-0.09745795	2.4987252	4.381887	5.830925	5.825663	4.085896	2.737163	1.3249524	-0.6582015	-2.4542315
218	410.42366555785594	Track2	-1.1495517	-1.4777768	-2.1266634	-2.5982828	-2.5473058	-2.3249803	-1.3830584	0.3248258	1.188467	1.6068028	2.1037407	2.8792388	3.7603061	3.549166	1.4851172	-2.0493758	-5.4513674	-6.7379794	-5.514514	-2.8919764	0.9325979	4.811074	7.533197	8.117613	6.9579897	4.2539535	0.4369743	-3.030108	-4.4624043	-3.6908379
219	410.43176555785595	Track1	-0.029050589	-0.14383027	0.00021986733	0.675413	1.001005	0.6523914	-0.4753431	-1.6221564	-2.2980118	-2.051678	-1.3685876	-0.3556301	1.0062672	2.7282832	2.118869	-0.99168813	-3.5694792	-3.490218	-1.5126383	1.4571624	3.567583	3.6422386	3.031181	3.1328049	3.7316937	3.7764213	3.031181	1.5199785	-0.35102576	-1.4073957
220	410.8254655578559	Track2	-2.1750093	-1.9168357	-1.24131	-0.6608326	-0.13725263	0.4277656	0.78164154	0.80729425	0.2597073	-0.057334404	-0.26025438	-0.06884526	1.4716331	3.3156617	3.5991554	0.5507671	-4.5130525	-8.102218	-9.14415	-7.397404	-2.7104323	2.549044	6.4824324	8.517857	8.835552	7.081319	4.281579	1.7015203	-0.58584744	-1.9319643
221	410.8333655578559	Track1	1.8376768	1.8906264	1.7150044	0.46492916	-0.6858276	-0.95715547	-0.46712106	-0.41844654	-0.28788045	-0.30268013	-0.9643909	-0.8700017	0.46328476	0.4593382	-1.6080143	-3.2803893	-3.1603463	-1.5596685	0.27450696	1.7255286	2.1132782	1.4788685	1.3792177	2.8664126	4.6321635	5.3366213	4.322031	2.4066389	0.4172414	-1.634325
222	413.4343914841134	Track2	0.33699438	0.94805527	1.6143671	1.3650758	0.719812	0.38862875	0.34126985	0.25904953	0.6500892	0.8819502	0.794139	0.04297446	0.13111469	0.7655264	-0.3086	-3.601381	-6.8632865	-7.947639	-5.740131	-2.5417147	1.3045619	5.2458506	7.1309795	7.868981	7.516753	6.2206454	4.103327	1.4874194	-1.2528208	-3.5263953
223	413.4423914841134	Track1	0.21432167	0.44618294	1.1039447	1.6054873	1.7725585	0.33074564	-0.87921035	-0.9407114	-0.31386212	-0.06424092	-0.100089006	-0.10173342	-0.28952485	-1.1890177	-2.1352143	-3.672749	-3.9111912	-2.4710047	-0.47073877	1.625878	4.011241	4.8854003	4.403922	3.3485496	3.0150661	2.5201025	1.2736471	0.052840907	-1.8974316	-3.741815
224	417.4327914841134	Track2	2.2487767	1.4410472	0.7836149	0.52314115	0.10217313	-0.20697555	0.16235842	1.1082201	1.1345305	-0.26485872	-1.6668844	-2.06878	-0.5082313	1.3601426	2.4112432	0.4244768	-2.8261995	-4.7945795	-4.870881	-3.3086734	-0.19579357	4.2401404	7.80189	8.977628	7.8551683	5.142912	2.2372658	0.9960718	0.10875075	-1.9569595
225	417.4412914841134	Track1	1.166432	0.2297791	-0.9476179	-1.3077443	-1.4439018	-1.5899258	-1.1867155	-0.9999102	-0.22670844	1.3055484	2.641459	3.6067197	2.9913867	-0.06424092	-3.4102988	-4.7366953	-4.29829	-2.7923245	-1.0660156	0.4517739	1.342383	1.8001844	2.3441517	2.622055	3.044665	3.440307	3.1768746	2.0596707	0.6083213	-0.92196506
226	421.4318914841134	Track2	1.5219518	0.57806426	0.29325318	0.0025220378	0.17880249	-0.39213598	-1.8050153	-1.969457	-1.1021926	-0.25926775	0.8539954	1.4456515	2.3780265	3.2788272	3.390975	1.2200395	-2.981762	-6.090726	-7.0257583	-5.0073695	-1.5478288	2.075128	5.9187355	8.154118	8.008425	6.445927	3.5498235	0.7878903	-1.409698	-3.286638
227	421.4403914841134	Track1	-2.0003722	-1.9467641	-1.7885712	-1.196582	-0.7246357	-0.02313072	0.3721847	0.509657	0.537283	0.45243168	0.98258775	1.4022393	1.7571012	2.1826718	1.4377584	-1.3380015	-4.25981	-5.9062195	-5.2323284	-3.229083	0.03508131	2.7276254	4.2394824	4.7896967	3.8602853	2.3642135	1.2983131	1.2552297	1.2154353	0.99048084
228	425.4313914841134	Track2	0.37810454	0.5540559	0.83360475	1.990606	2.1971426	1.3660625	0.9769968	1.2621362	1.581808	0.5320209	-0.77002144	-0.76015496	-1.1886888	-1.5054029	-1.5284247	-3.1024625	-4.1581845	-3.9108622	-2.8946075	-0.9344626	1.4528869	4.2263274	6.6863365	7.7607803	7.1612363	5.148503	2.2714694	-0.21190877	-1.8744098	-3.001824
229	425.4400914841134	Track1	0.65140474	1.8320858	2.3652	2.2408836	1.4144078	1.081252	0.6708087	-0.810474	-1.8043576	-2.2710433	-2.0168161	-1.9434752	-1.2051328	0.42316127	0.86090183	-1.7122703	-4.355845	-5.6059446	-4.69394	-2.2766342	1.8807601	5.5138865	6.6310854	5.5661783	4.16976	2.8170807	2.0304005	1.6617259	2.0445423	2.1448507
230	429.4311914841134	Track2	-0.5575636	1.3907285	2.887461	3.636319	2.5562792	0.68922603	-0.95419556	-1.4202222	-1.24427	-0.7137826	-0.28952485	-0.08726262	0.20478411	0.86780834	1.0365242	-0.5950562	-2.955451	-4.6025095	-4.439382	-3.30966	-0.40233132	2.6108732	5.2849874	7.0023885	7.4194055	5.890781	2.8946962	0.1699227	-1.7757448	-2.9482157
231	429.4399914841134	Track1	-0.20631778	-0.078053944	-0.7693637	-1.4215378	-2.2430882	-2.4124634	-1.0827886	0.58661515	1.7623632	2.4267006	3.0482829	3.1426713	2.6348815	2.2958064	1.3749422	-0.66642356	-2.7864046	-4.3222985	-4.7866864	-4.618954	-2.3927302	1.001005	3.5823827	4.7620707	4.907764	3.681704	1.686063	0.6148989	0.11532838	-0.5059291
232	433.4311914841134	Track2	-0.14284362	1.0437596	1.8366901	2.4648507	2.3283656	1.7541412	0.730665	-0.46613443	-1.8250773	-3.5724392	-3.6125631	-2.178627	0.29423982	2.6154776	2.6187663	-0.29051152	-3.900009	-6.1351256	-5.0034227	-1.4468617	1.9396296	4.075043	5.123508	5.0817404	4.9245367	4.3318977	3.2321265	1.5163608	-0.7864656	-2.1766536
233	433.4400914841134	Track1	1.8807601	2.4507089	1.5804925	0.26365387	-0.37338972	-0.83283794	-1.7099681	-2.1911244	-1.5294113	-0.38687387	-0.14975013	-0.9759018	-1.5498021	-1.5991346	-1.566904	-1.5846636	-2.3644462	-2.8719144	-2.541386	-1.1702714	0.90398526	2.7907703	4.022423	4.7328005	4.982748	4.2440867	3.5050962	2.8835144	1.5380669	0.40112624
234	437.4309914841134	Track2	0.6079924	0.7425047	0.681004	0.8727416	0.78197044	0.10283089	-0.18329607	-0.35957667	-0.38753164	0.20807293	0.6270675	1.4657133	2.132682	1.3897419	-0.08265828	-2.2345371	-3.7842412	-5.0596623	-4.8060904	-3.1458752	-1.3475391	2.4151897	6.416328	8.202463	8.192267	6.870837	3.9790106	1.2266171	-1.3294506	-3.1646218
235	437.4402914841134	Track1	0.9868632	1.4841305	2.1172247	2.4290028	2.3263924	1.6271935	0.72869176	0.0061397348	-0.82330036	-1.5892681	-2.4150944	-1.9556439	-0.50395584	1.1190732	1.5795058	0.45802265	-1.5317135	-2.984393	-3.3534017	-2.8067954	-1.1367253	1.0924339	2.4507089	3.2498858	2.8230004	3.0223014	3.0219727	1.8768135	0.7928235	-0.15336783
236	441.4307914841134	Track2	1.4706464	1.9251589	1.1957024	-0.29149815	-1.269265	-1.569535	-1.305771	-0.1592877	0.6944881	0.5237989	0.4228324	-0.08265828	-0.1757318	1.003965	0.5409007	-2.6074915	-6.12197	-6.7909307	-4.6607227	-0.94268465	3.244624	6.2035437	7.8439865	7.727564	6.1134315	3.6379633	1.584439	0.41954356	-0.25236124	-1.0295097
237	441.4402914841134	Track1	1.9304209	2.6819112	2.8756213	1.4713042	-0.07246295	-1.1778356	-2.1013393	-2.8627057	-3.652687	-3.9131644	-3.2077057	-1.41792	1.1161133	2.7434118	2.9410682	0.9730502	-0.85487306	-1.659649	-1.0798286	0.40046847	1.8843777	3.241664	3.7968118	3.7540574	3.290009	3.094326	2.925282	2.5743675	1.5476044	0.032450255
238	445.4307914841134	Track2	-1.1719158	-0.47304094	-0.539804	-0.096142426	0.5343231	1.2289193	0.83294696	0.7191542	1.3009441	1.9758064	1.9494959	1.0263289	-0.008988815	-0.31419098	0.3540962	-0.5437506	-3.69314	-6.159135	-6.549197	-4.827797	-2.879479	-0.23723267	3.0216436	5.6082745	7.383558	7.809783	6.687652	4.6703134	1.7281597	-1.2314435
239	445.4402914841134	Track1	0.42546344	0.24293435	-0.25860998	-0.20927772	0.65140474	1.6867207	2.4398558	2.6269884	1.932723	0.4744667	-0.92558277	-0.76837707	0.46328476	1.2575319	-0.45495242	-4.233499	-7.0721316	-7.2424965	-4.5913277	-1.0406916	2.1063716	4.9242077	7.1612363	7.63778	6.4929566	4.493048	2.6019936	1.7922913	0.46525806	-1.5576953
240	449.4305914841134	Track2	-0.5667723	-1.2633451	-1.9477507	-1.6543869	-0.87888145	0.08737346	0.6412094	0.38533995	-0.18132277	-0.7789013	-1.2531497	-1.4830388	-0.64109963	1.4466381	1.4558468	-1.5879525	-4.6883492	-5.473403	-3.710571	-0.94235575	2.641459	6.238734	8.202463	7.7436786	6.0460114	4.0385375	1.0006762	-1.9602484	-3.6970866	-3.7122154
241	449.44019148411337	Track1	0.7875614	0.66817766	0.5754332	0.056458604	-0.5819009	-1.1275166	-1.1719158	-1.1949376	-0.5993316	-0.13593711	0.5494516	1.304233	1.2223417	0.310355	-1.4718568	-3.5829635	-4.720251	-3.7980545	-1.4679102	0.94410866	2.4132166	3.3712423	3.2538323	3.1972651	3.0594647	2.478006	1.4318385	0.12716812	-0.8782237	-1.0591091
242	453.4305914841134	Track2	0.23175238	0.059418537	-0.4174599	-1.3656276	-2.3861525	-2.7975867	-2.0056343	-1.2232214	0.088688985	1.1026292	1.5725993	2.1178825	2.3342855	1.7659808	-0.41055337	-3.7668104	-6.0173836	-5.7907796	-3.2047458	0.38632658	3.9069862	7.277988	8.766817	8.596787	6.1861134	2.592785	-1.1975687	-3.5694792	-4.3838	-5.2632437
243	453.4402914841134	Track1	1.2476655	-0.47764528	-1.9743903	-2.4233165	-2.3272824	-1.6728044	-0.919334	-0.26321432	0.584313	0.81420076	0.7494112	0.71323436	1.4440072	2.1830008	1.2585186	-1.5678906	-5.092551	-6.3008857	-5.13728	-3.0534587	-0.062267628	3.1693106	5.004125	5.602355	5.761532	4.348999	2.5365465	1.5209651	0.6635733	-0.047467954
244	457.4303914841134	Track2	1.9994857	1.8281392	0.6185166	-0.272423	-1.0051724	-0.9972791	-0.24249478	0.7402026	0.8862257	0.5471494	-0.06456979	-0.211251	0.012388484	0.772104	-0.51875556	-3.8500185	-6.617277	-6.9083443	-4.499897	-0.3319506	3.6909127	7.452622	8.972036	7.861746	5.6835876	3.2018695	-0.029050589	-3.3474817	-5.6220603	-6.2360945
245	457.4402914841134	Track1	1.1095357	0.1962332	-0.80850065	-1.8770409	-2.127321	-1.115348	-0.0014245403	0.077835895	0.37613127	0.29062214	0.5047238	1.045075	1.1986623	1.955087	2.1040695	0.29588425	-3.489889	-6.5360413	-7.2786746	-5.434265	-2.280252	0.940491	4.1095757	6.0673885	6.8293986	6.758361	5.649713	3.608693	1.6465974	0.22024153
246	461.4304914841134	Track2	-1.1834266	-0.8420467	-1.0324695	-1.1505384	-0.34050155	0.5527404	1.6045008	2.7486737	3.733667	3.5356817	3.499505	3.129845	1.6216025	-0.2928137	-1.7810069	-4.816286	-8.135107	-9.692744	-8.552142	-5.1432	-0.43850833	3.5337086	7.1168375	9.338078	9.44266	8.65171	6.543604	3.7382712	0.09296444	-3.4040499
247	461.4402914841134	Track1	1.2973264	0.6849506	0.2120195	0.15841185	-0.119821906	-1.0242475	-1.1337653	-0.9689953	-1.0327984	-1.0591091	-1.5777571	-1.4392974	-0.33984378	0.77605057	0.38533995	-1.4485061	-3.124498	-3.1652796	-1.7181902	0.71290547	3.1502354	4.739707	4.975184	3.7395868	3.1364226	3.0002666	2.4155188	1.5752304	0.8128852	0.33239007
248	465.4302914841134	Track2	1.3999372	1.6528461	1.6018697	0.6497603	0.037383478	-0.051743414	-0.6476773	-0.49080056	-0.24348141	-0.063254274	0.84281343	1.3982928	1.875169	1.067439	-2.1092324	-6.8922286	-9.981514	-9.803582	-5.7707176	-0.38325617	5.1981635	9.446936	9.441016	9.083526	6.308127	3.7211695	1.3709956	-1.3218863	-3.2623005	-4.492333
249	465.44019148411337	Track1	-0.15073678	-0.8772371	-0.9966214	-0.4375217	0.032779135	-0.4536369	-1.1821111	-1.5718372	-1.4314042	-1.2445989	-0.43521953	1.1233486	2.794059	3.3633492	2.4408424	-0.3069556	-2.984722	-3.80825	-2.1861913	0.8431423	3.4702349	4.405566	3.1101122	1.9725176	1.9044394	1.6577793	1.5936477	1.009227	-0.46383223	-1.5981479
250	469.4302914841134	Track2	-1.1709291	-1.741212	-0.930516	-0.9104542	-1.2640029	-1.288998	-0.7200314	0.37251356	1.0710566	1.1269664	0.5951661	0.45111617	0.3524518	1.2808825	1.9093726	-0.09252473	-4.1601577	-6.874469	-6.763304	-4.4212933	-0.84434885	2.7072349	5.720751	7.6305447	7.867666	6.9589763	5.7269998	4.211199	1.8656316	-1.3442503
251	469.4400914841134	Track1	-2.252297	-1.3317528	-0.19710909	0.64745814	1.0891451	1.405857	1.0621768	0.8895145	1.5752304	2.1737921	2.1701744	2.0514488	1.713689	1.6771833	0.94673973	-1.8365881	-4.6002073	-5.566149	-4.170353	-1.6530714	0.9299668	3.1374092	4.7867365	5.337279	4.745627	2.8358269	0.3754735	-1.3978581	-2.1806002	-2.1572495
252	473.4301914841134	Track2	0.7622376	0.035739068	0.15512303	1.1591966	1.5801636	1.3532361	0.7648686	0.3001597	-0.5069158	-0.5671012	-0.85158426	-0.49277386	-0.36385214	-1.0827886	-2.4621248	-4.738669	-6.169659	-4.636385	-1.7510785	1.584439	5.6707616	9.43082	9.456802	8.00382	3.9388874	0.9608816	-0.28261834	-1.7260834	-2.7489116	-4.0404434
253	473.44019148411337	Track1	1.1677475	2.4056523	2.7407806	2.5464127	1.8850355	0.47084904	-0.51842666	-0.96044433	-0.31287548	1.0641501	1.9922503	2.1991158	2.307975	1.554511	-0.25532115	-2.7515428	-4.851477	-5.8522816	-4.917583	-3.0370145	-0.6693835	1.5528665	3.5041094	4.142463	4.4937057	4.5407352	4.2046213	3.0847886	1.774203	-0.3016935
254	477.4300914841134	Track2	-0.45133474	-0.19151811	0.415597	0.954304	0.9848899	1.0763187	0.80762315	0.24096106	-0.41515774	-0.24709912	0.027517032	0.38862875	1.6373887	3.4843767	3.3679535	0.112039566	-3.5941455	-5.695402	-5.604629	-4.152593	-1.0627267	2.3319833	5.806259	7.660144	6.776449	4.636768	1.9810685	-0.96767974	-3.4632492	-4.4416842
255	477.44019148411337	Track1	0.5501094	-0.29314256	-1.112388	-1.5317135	-1.4981674	-1.1495517	-0.63517976	0.10513306	0.6083213	0.39520636	0.046263278	0.13933672	-0.025432892	-0.34740806	-0.6223534	-2.0875263	-3.5165286	-4.424582	-3.8986936	-1.5031008	1.2933799	3.2074604	4.4157615	5.9973373	6.744548	6.062784	3.573174	1.6706057	0.7273762	-0.28393388
256	481.4299914841134	Track2	0.29752865	0.39060202	-0.04648131	0.3649493	0.71191883	0.7277051	0.39356196	0.029490322	0.032450255	0.10907964	-0.22111745	-0.4424549	0.20708628	0.2791113	-1.3116909	-3.9960437	-5.8920774	-5.7562466	-2.9436114	0.8533376	4.622955	7.6650767	8.784247	8.202792	6.095343	3.11373	0.30575067	-1.631694	-3.0291212	-3.9934125
257	481.4400914841134	Track1	0.77999717	-0.10962658	-0.8006075	-0.70917827	-1.2722249	-1.4228532	-1.4481772	-1.8063309	-1.5899258	-0.31649315	1.111509	2.453011	3.5965245	3.3488784	1.0539548	-1.9303199	-3.9210577	-3.836534	-1.9747192	0.50702596	2.3494139	4.0474176	5.0356975	4.432863	2.5858784	0.5412296	-1.1025215	-2.6834638	-3.1906037	-3.0758228
258	485.4298914841134	Track2	1.6216025	1.6880363	1.9435761	1.5245829	1.0292888	0.48301762	-0.5444083	-1.3353704	-1.6399161	-1.4037781	-0.9153874	-0.15073678	-0.6325487	-1.4945498	-2.9297981	-4.9892807	-6.440006	-6.182157	-3.2405941	0.59385055	4.1691027	7.557205	9.406484	9.45154	8.290931	5.1129837	1.9369985	-1.778047	-4.671576	-6.4051437
259	485.4399914841134	Track1	-1.4557415	-1.3797696	-1.2886691	-0.86901504	0.059089653	1.053297	1.4436783	1.8511609	2.3309965	2.3309965	2.3356009	1.8860221	1.7021781	1.7281597	1.620287	-0.67661893	-4.3364406	-6.9359713	-7.170799	-5.0044093	-1.8898673	1.37856	3.885938	4.8156776	4.271713	3.499505	2.0517776	0.4905819	-0.5999894	-0.81672275
260	489.4298914841134	Track2	-0.10107566	1.4137502	2.420123	2.4599175	1.4127635	-0.693063	-2.6735973	-3.463907	-3.4543693	-3.1241689	-1.9651816	-1.0771976	-0.57302105	0.92437583	0.90036756	-1.4902743	-3.848374	-6.020015	-6.398566	-4.1696954	-0.19447803	5.507309	9.425888	9.35485	9.414706	7.987048	3.2206156	-0.7894255	-3.6066432	-5.431963
261	489.4397914841134	Track1	-0.82987803	-0.54210615	-0.20763332	-0.22078858	-0.23723267	-0.008331052	0.1255237	1.3308723	2.1954982	2.13334	1.669619	1.680472	2.0711815	2.3454673	1.6863918	-0.59374064	-3.4221387	-5.6378465	-6.3844237	-4.364396	-1.0179987	2.0419111	3.537655	4.701228	4.6755757	3.6527627	2.2741005	0.74382025	-1.2590697	-2.048718
262	493.4296914841134	Track2	0.45736492	0.69087046	0.14131	0.004495327	-0.09712908	-0.010633223	0.48005772	0.9835744	0.9105629	0.14887428	-0.3069556	-0.30004907	0.4971595	0.6273964	-1.6718177	-4.9905963	-6.9511	-5.839784	-2.1296234	1.7827538	5.407001	8.708277	9.447265	9.017751	7.255953	4.3716917	0.6415383	-2.8400128	-5.4188075	-6.567286
263	493.4397914841134	Track1	-1.2913002	-1.640245	-1.3629966	-1.6922084	-1.7425276	-0.8009364	0.4613115	0.6329874	0.14722988	-0.051743414	0.43269882	1.4104613	2.2616029	2.6256728	2.13038	0.008770786	-1.8385614	-2.8633635	-3.1563997	-2.9261804	-2.2230263	-0.24052148	1.3877686	3.1495776	4.352288	4.1855464	2.933504	0.8533376	-0.7298978	-1.4047648
264	497.4296914841134	Track2	0.918456	0.7448069	0.56096244	0.19360214	-0.03201052	0.37119803	-0.0053711184	0.0021931564	-0.2490724	-0.43817946	0.96351266	3.1285295	3.7234716	3.5409439	1.7281597	-1.8106064	-6.0065303	-8.933	-8.480115	-5.224764	-1.0094478	2.9548812	6.0667305	7.871941	7.3621807	5.212634	2.8667414	0.47841328	-1.5011274	-3.0333967
265	497.4396914841134	Track1	1.1447259	0.36231825	-0.057663284	-0.62794435	-1.6790531	-2.5377681	-2.5953228	-1.9763635	-1.2449276	-0.6108425	-0.721018	-0.79534537	-0.09515578	0.8309737	1.9688998	1.6439663	-0.85487306	-2.3894415	-2.8824387	-1.2768294	0.5543848	1.8764846	3.2498858	3.9273767	3.5508103	2.5395064	2.108016	2.450051	1.3555382	0.47545338
266	501.4295914841134	Track2	-0.29478696	0.010744075	-0.22177522	-0.76771927	-1.3745075	-1.2054617	-0.6654369	-0.045823548	0.5652379	1.1052603	1.3298856	1.6821164	2.6118598	3.192332	2.2721272	-0.33458167	-2.708788	-4.3038807	-4.090105	-2.2611768	0.8980654	4.1006956	5.612879	5.4389024	4.2562556	2.480308	0.60437477	-1.0890373	-2.0582557	-2.328269
267	501.4396914841134	Track1	-1.8829607	-2.311496	-1.9480796	-0.38588724	1.600883	2.3793418	2.2188487	1.7044803	1.4104613	1.2371414	1.0062672	0.62542313	-0.041876968	-0.75686616	-2.0247095	-3.9220443	-5.6010113	-5.475376	-3.4533827	-1.2751849	1.0177779	3.2699475	4.004992	4.5088344	5.3366213	5.33399	4.092474	2.2622607	0.6658755	-0.96537757
268	505.4293914841134	Track2	2.617122	2.3701334	1.6906673	0.38238	-0.53815955	-0.9272272	-1.053847	-0.3283329	0.5672112	0.80268997	0.462627	-0.5720344	-1.0499003	-0.71148044	-1.0528603	-2.6979346	-4.1374645	-4.5130525	-2.9344025	0.24523652	3.6044176	6.246298	8.2073965	8.456028	4.4548984	-1.1137035	-5.060649	-6.0736237	-5.1109686	-2.9330869
269	505.4396914841134	Track1	0.8697816	1.6370598	2.061644	1.4028971	0.42217463	-1.0712777	-2.099695	-2.246377	-1.2617007	0.19228663	2.258972	3.363678	2.8555596	1.7321062	0.37974894	-2.3440554	-6.0650725	-9.109944	-9.450679	-6.6988416	-1.8714498	3.529762	6.7810535	7.9396896	7.206621	6.3133893	5.847369	4.826531	3.061438	0.8799769
270	509.4295914841134	Track2	1.6308111	1.2256305	0.4971595	0.10677747	0.030805847	-0.22374852	0.1574252	-0.28788045	-1.0130655	-0.863424	0.44618294	1.5867412	3.205816	3.7596483	2.2546966	-2.532506	-6.87118	-8.177534	-6.445268	-2.6120958	1.7633499	6.1505947	8.916456	9.266053	7.532868	5.5546675	2.911469	-0.61380243	-3.604012	-5.657909
271	509.4396914841134	Track1	-0.5641413	-0.7634438	0.079480305	0.4731512	0.090333395	-0.34642142	-0.41976207	-0.23197055	0.7431625	1.026	0.64811593	-0.08528934	0.06796946	0.25016972	-0.4664633	-2.913354	-4.6176386	-4.970534	-3.6165097	-1.6438626	0.9401621	3.7057123	5.7135158	5.920051	4.726552	3.102548	1.4686731	0.44124973	-0.5749943	-1.2143416
272	513.8165332610195	Track2	0.7138921	0.7073145	1.0569148	1.7275019	1.7643365	0.66653323	-0.5503282	-1.0176698	0.0334369	0.78591704	0.59089065	0.16827829	0.16597612	-0.17441626	-1.5741395	-3.9483552	-4.5660033	-3.3050556	-0.92196506	1.5209651	4.8031807	7.5877905	7.941663	5.9187355	2.8519418	-0.082000524	-2.5394125	-3.39221	-3.8783026	-4.2792144
273	513.8254332610194	Track1	0.76651305	0.8020322	0.35738504	-0.6618192	-1.7616028	-1.839877	-1.4139735	-0.7157559	0.0012065119	0.8155163	1.5005746	2.5605547	3.6428964	4.21975	3.2347574	-0.47764528	-4.2160683	-6.6870017	-7.111927	-5.2336435	-2.3739839	0.8099253	3.5274599	4.6893888	4.6170354	4.948545	4.5759254	3.341972	1.6488996	-0.5440794
274	514.4184332610195	Track2	0.07816478	-0.03562822	-0.41449997	-1.056478	-1.1969109	-0.79600316	-0.3033379	0.36725146	0.80071664	0.46229813	0.030805847	0.6688354	2.1330109	2.8769367	2.8795679	0.72803396	-2.303274	-4.7133446	-6.145979	-5.1603017	-1.9168357	2.0603285	5.1386366	6.1644073	5.9535966	4.733458	2.7292697	0.9987029	-0.18691376	-1.3051132
275	514.4267332610194	Track1	0.30476403	-0.11554644	0.31134164	0.85235095	0.12749699	-0.58354527	-0.9663642	-0.983795	-1.1900043	-0.8190249	-0.45857012	0.7586199	1.7811093	1.8837199	1.185836	-1.4034492	-4.5512033	-6.4909835	-5.6043	-2.8245552	-0.062267628	2.0366492	3.6757843	4.739378	5.620443	6.038776	5.47771	3.7974696	1.3634315	0.10546194
276	515.2217332610195	Track2	-1.4971808	-1.5698639	-1.4873143	-0.25762334	0.5501094	0.78854805	0.5405718	-0.096142426	-0.06259651	0.6224632	1.50485	1.7571012	2.1843162	1.812353	-0.6506372	-3.9095466	-6.2308326	-6.37061	-4.498253	-1.0587802	3.3890018	6.779409	7.815703	6.8593264	4.2552686	1.2401012	-0.73581773	-1.7014172	-2.0941038	-3.272496
277	515.2295332610195	Track1	1.5581286	1.2282616	0.18176243	-0.7006273	-0.796332	-0.8042252	-0.5884785	-0.75357735	-1.0212876	-0.53092414	-0.39082047	0.31989256	1.2440478	0.7931524	-0.93544924	-3.3635972	-4.6436205	-4.018737	-2.068451	0.47611114	2.6572452	4.043471	4.725565	5.004454	4.8008785	3.497532	0.995743	-0.42732635	-0.57663876	-0.8538864
278	517.4209938118338	Track2	-0.21256654	-0.3467503	-0.86835724	-1.3689165	-1.8938138	-0.8397445	0.09756879	-0.05305894	-0.11390204	-0.04681019	0.8349203	1.5337914	1.680472	1.3973061	-0.22013082	-3.4040499	-6.4502015	-7.524685	-5.3632255	-1.4820522	3.3442743	6.8343315	8.430704	7.912064	6.2936563	3.8020737	1.3723112	-0.89697003	-3.4596314	-5.286266
279	517.4287938118338	Track1	-0.8568464	-0.75324845	-0.5917673	-0.20368673	-0.19776686	-0.1898737	0.04034341	0.58102417	1.1490014	1.4857749	2.0797324	2.4770193	1.3525784	0.13506126	-0.67793447	-3.3931968	-5.8976684	-6.392317	-5.499714	-3.0090592	0.6260809	3.3113863	5.253086	6.6435823	6.314047	4.6015778	3.0923526	1.9284476	1.1332151	0.26727158
280	521.4188938118338	Track2	1.4025682	1.0171202	1.6521883	2.075457	1.7442749	1.5360936	1.8570807	0.81452966	-1.1396853	-2.4818578	-3.004126	-1.9687992	-1.01175	0.38928652	0.9401621	-1.5007985	-5.4447894	-8.050253	-8.01539	-4.801486	-0.051414534	5.258677	9.432137	9.426545	9.446936	8.456356	5.81777	2.9640899	0.8724127	-1.4784344
281	521.4266938118337	Track1	-0.082000524	0.16630499	0.5425451	1.152619	0.87504375	0.85202205	0.9730502	0.8516932	0.67179537	-0.16257653	-1.0548335	-0.88348585	-0.5016537	0.29391095	0.368567	-2.1200857	-4.946854	-6.140717	-4.836677	-1.0864062	3.132476	5.8644705	6.8267674	6.3035226	4.3365016	2.0021167	-0.23164168	-2.280581	-2.8337638	-2.9580822
282	525.4175938118337	Track2	0.53465194	0.719812	0.9526596	1.1049314	0.89970976	0.6402228	0.023899335	-0.54967046	-0.5963717	-1.2630162	-1.188031	-0.715427	0.0035086826	1.5979232	2.7572246	1.41671	-1.5396067	-3.8523207	-4.703807	-3.6934688	-1.221577	1.9873172	5.6993737	8.002176	8.001519	6.5521545	4.4798927	2.1487973	-0.6891164	-2.9636734
283	525.4258938118337	Track1	-1.1584315	-1.5346735	-1.651098	-1.614921	-1.806002	-1.5007985	-0.19184698	0.93490005	2.2089822	2.7108526	2.042569	1.0697411	0.45868042	0.37415797	-0.30103573	-2.4940264	-4.4114265	-4.5972476	-2.8900032	-0.86802834	1.5061655	3.5485082	4.7476	5.380362	5.2494683	3.8221354	1.8472142	0.7869037	0.6625867	0.24984086
284	529.4168938118337	Track2	-0.15303895	-0.014579801	0.048236568	0.5284032	0.041001175	-0.5088891	-0.3250441	-0.04549467	0.2702315	0.48071545	0.97601014	1.2144486	0.7619087	0.92207366	0.68758166	-1.9970832	-4.689007	-5.2629147	-3.4599605	-1.0186565	0.943122	3.206145	5.337279	6.7136335	6.695874	4.896582	1.8228772	-1.1209389	-3.3902369	-4.787673
285	529.4254938118337	Track1	-0.24611247	-0.27702737	0.08507129	0.090991154	-0.7213469	-1.3245174	-1.0926551	-0.10765328	1.2012933	1.5413557	1.8225483	2.1050563	1.8189306	1.5400401	1.3071929	-1.2554519	-4.1193757	-5.803935	-5.1619463	-2.7574627	-0.22309075	1.8570807	3.704068	4.6364393	4.1454234	3.2712631	2.7013152	1.5847679	0.7780239	-0.25236124
286	533.4163938118337	Track2	-0.4954049	-0.7805457	-0.12508401	0.5619491	0.05843189	-0.13199052	-0.2635432	-0.09943125	0.5533982	0.7300073	1.2368125	0.84215564	0.79907227	1.7268442	1.955087	-0.9084809	-4.4295154	-6.2541833	-6.016068	-3.4145744	0.3580428	4.035907	7.1017094	8.769119	8.582645	6.462042	3.777408	1.6939561	-0.76410156	-3.1761327
287	533.4253938118337	Track1	1.3407387	1.9478515	2.3461251	2.3494139	2.3339565	1.9143058	1.4153945	0.012059602	-1.715888	-3.0485256	-2.385166	-1.0025413	0.48827973	-0.10502223	-2.8354082	-4.893574	-5.3596077	-3.3573482	-1.6705022	-0.1504079	1.3571827	2.8499687	4.1263485	4.509821	4.46608	5.2955112	5.332017	3.937243	1.3966484	-1.1130458
288	537.4160938118338	Track2	-0.25959662	-1.0025413	-0.9058498	-0.91801846	-0.65557045	-0.19678022	-0.85454416	-1.8263928	-2.144423	-1.8533612	-0.024117365	1.6676457	2.1803696	2.1399174	1.8942441	0.61983216	-2.6127536	-4.995858	-5.5559535	-4.2917123	-1.407067	1.9764642	5.482643	7.798272	8.286655	7.288841	4.944927	1.935683	-0.5299375	-2.2532835
289	537.4248938118337	Track1	0.243921	-0.5631546	-0.8078429	-1.1735601	-1.5014563	-0.6193934	0.5435318	1.0750031	1.042444	0.9115495	0.62871194	0.28634667	1.0651368	2.236608	1.4788685	-1.381414	-4.3548584	-5.051111	-3.9098756	-1.1916487	1.8505031	4.0970783	3.9737487	3.077882	2.9515924	1.859054	0.4050728	-0.041219205	-1.0785131	-1.3432636
290	541.4159938118338	Track2	-0.2184864	-1.0864062	-1.561313	-1.0966016	-0.28360498	0.26266724	0.12716812	0.30048856	-0.015566446	-0.46613443	-0.104035586	0.9674592	2.3661869	2.8904207	1.8222194	-1.006159	-3.7802947	-4.88601	-4.7616906	-3.6553183	-1.3107042	1.9764642	4.7811456	6.5712295	6.9639096	6.092383	4.737076	2.5385196	-0.5671012	-2.424303
291	541.4248938118337	Track1	-3.1304178	-2.546319	-2.2759764	-2.2016487	-1.8546767	-1.1791512	-0.5263198	0.18176243	0.5432029	0.8036766	0.5596469	1.0713855	1.5834523	1.1358461	-0.8894057	-3.2669048	-4.740971	-4.4785194	-2.3276112	0.44289413	3.1068234	5.129099	5.2553883	4.378269	3.1518798	1.8514897	0.6224632	-0.2546634	-2.144752	-3.372477
292	545.4157938118337	Track2	1.3621159	1.273976	1.1101934	1.1726807	0.28799108	-0.08364493	-0.041876968	0.65403575	0.19393103	-0.68319654	-0.37700742	0.71191883	1.5946343	2.3675022	2.1224868	0.15676744	-3.3876057	-6.202548	-6.6399703	-5.037298	-1.704706	2.0817058	5.488234	7.350012	7.552272	5.9489923	3.7099876	2.2112844	0.60371697	-1.5251359
293	545.4247938118338	Track1	0.80828094	-0.053716704	-0.5980161	-0.86868614	-0.6276155	0.07290268	0.27976906	-0.28228948	-0.09351138	0.14788765	0.25576073	-0.036943745	-0.45429468	-0.69799626	-0.7137826	-2.141792	-4.4811506	-5.0504537	-3.7539837	-1.752723	1.9221989	5.2603216	7.032645	6.577478	4.268753	0.99409854	-1.2850513	-2.7357564	-3.2859802	-2.7410185
294	549.4156938118338	Track2	-1.1107436	0.20741516	1.4301941	2.0609863	2.4766903	2.0086944	0.5339942	-0.3576034	-0.6753034	-0.54934156	-0.3082711	0.13539015	0.40441504	0.4415786	0.83064485	-0.7710081	-3.8421252	-5.6875086	-5.6424513	-3.8638315	-0.36154997	4.335844	8.433992	9.329855	8.646776	6.843211	3.5004919	0.16597612	-1.3054421	-2.2177641
295	549.4248938118337	Track1	-3.4487784	-2.9219048	-1.5767704	-0.4135133	-0.54539496	-1.3445792	-2.0164874	-1.518887	-0.23394385	0.5912195	1.5614173	1.9337097	1.8850355	2.5914693	1.9596913	-1.0686467	-3.9993324	-4.9172544	-3.6895223	-0.634522	2.0257962	4.3424215	5.884532	5.969383	4.8390284	2.1011097	-0.5980161	-2.226644	-3.0248458	-3.8171299
296	553.4155938118338	Track2	1.1394638	1.0815808	0.2314235	-0.9101253	-0.76114166	-0.5167822	-0.12935947	0.06500952	0.057445247	-0.09449802	-0.15303895	0.26365387	0.8635329	1.1743251	0.43532985	-2.2924206	-4.827797	-5.8085394	-5.1030755	-2.8179774	1.1519612	5.0412884	8.20049	9.076948	8.645132	6.6435823	3.4199164	-0.8594774	-4.2759256	-5.8585305
297	553.4249938118337	Track1	-0.3339239	-0.7969898	-2.0414824	-1.9983988	-0.60985583	0.29983082	-0.07279184	-0.6299177	-0.82757586	-0.23197055	0.4853198	1.2249727	1.8952308	2.4582732	2.0958476	-0.5598658	-3.355375	-3.6691315	-2.3900993	-0.66642356	1.7837404	2.6177797	2.5335865	2.453011	2.2211509	1.50485	1.3187037	1.0388263	0.026530389	-0.65162385
298	557.4154938118337	Track2	1.0572437	0.6694932	0.11072404	-0.41449997	-0.58222973	-0.40266022	0.06566729	0.33107454	0.4225035	0.6885683	0.9677881	0.79841447	0.41362372	0.045934394	-0.37536302	-1.7494341	-3.3399174	-3.9621685	-3.5398796	-1.9980699	0.032450255	2.586865	5.1415963	7.070795	7.9452806	5.82369	2.4503798	-0.50757354	-2.509813	-3.7816103
299	557.4248938118337	Track1	-0.1987535	-0.11225763	0.6089791	0.71323436	0.09362221	-0.51809776	-1.134752	-1.235719	-0.8703305	0.1962332	1.0690833	1.639362	1.4390739	0.77703726	-0.009646579	-1.1886888	-3.361295	-4.28941	-2.8337638	-1.1498806	0.40540168	1.3496184	2.1816852	2.1603081	1.8738536	0.67376864	-0.2924848	-1.3623388	-0.8917079	0.20642853
300	561.4153938118337	Track2	-0.598345	-1.148894	-0.82757586	-0.6200512	-0.53158194	0.06764057	-0.069503024	-0.7687059	-0.696023	-1.0693043	-1.0262208	-0.6203801	0.24984086	1.7919624	3.383082	2.4378824	-0.824287	-3.2767715	-3.6813002	-2.2920918	-0.6263	1.2650962	4.348999	6.650818	7.0474443	6.563994	4.9064484	1.5354358	-1.6803687	-3.4320052
301	561.4251938118338	Track1	0.45308945	0.6918571	0.71323436	0.6346318	0.6721242	0.71816754	0.46229813	0.14262554	-0.7792302	-0.98149276	-0.8489532	-0.21322429	0.79742783	0.8924744	-0.6687257	-2.3986502	-4.1835084	-5.0034227	-3.7437885	-1.2429544	1.7130312	3.1798346	3.2676454	2.8917363	2.6654673	2.641459	2.5671322	2.1724765	1.4831439	0.85563976
302	565.4151938118338	Track2	0.6569957	0.019952757	-0.49770707	-0.71871585	-0.17211409	0.32844347	-0.07640953	-0.52796423	-0.726609	-0.3322795	1.1309129	2.4599175	2.703946	2.7272966	2.5671322	-0.15731442	-4.4058356	-7.0599627	-7.092194	-4.693611	-1.1923065	2.4273584	5.293867	6.5597186	6.4653306	5.326426	3.85305	2.300082	0.21629496	-1.5280958
303	565.4248938118337	Track1	-0.74995965	-1.2959045	-1.41792	-0.52434653	0.5655668	1.2203684	1.2720027	0.9395044	0.531692	0.17485592	0.11861719	0.5931928	1.5837812	0.9289802	-1.3435925	-4.353872	-6.0732946	-5.9453573	-3.7483928	-0.4631745	2.5914693	4.373994	4.734116	4.5861206	3.595538	1.7524968	-0.28064504	-1.1423163	-0.98774153	-0.5440794
304	569.4151938118338	Track2	-0.86079293	-1.5859792	-1.9342666	-1.7172036	-0.50428474	1.0490216	2.0100098	2.1047273	2.2842958	1.8649738	1.5157031	0.65502244	0.4504584	1.0661234	-0.08298717	-3.8674493	-6.858353	-7.5112004	-5.6302824	-2.0358915	1.75743	4.936705	7.126046	8.294878	7.175378	4.893951	1.7709141	-0.67760557	-2.0865395	-2.9801176
305	569.4248938118337	Track1	-0.013264275	0.86090183	1.2331947	0.9385177	0.42217463	-0.45232138	-0.9923459	-1.3508279	-1.6346539	-1.0725932	-0.6582015	-0.5740077	-0.355959	-0.5845319	-2.416081	-5.215226	-6.5623527	-5.271795	-2.4664004	0.86616397	3.6935437	5.1136417	5.494154	5.4122634	4.642688	3.3090842	2.00113	0.1820913	-1.2929446	-0.790741
306	573.4150938118338	Track2	-1.5067184	-0.35891894	0.10907964	0.4698624	0.44420967	1.3795465	1.6482418	1.8485298	1.7199377	0.31528825	-0.6239978	-0.6891164	0.1008576	2.102754	2.8644392	0.2840445	-3.375437	-5.464852	-4.6413183	-1.6471515	1.1690631	4.1053	6.413368	7.198728	5.7164755	3.2594233	0.3037774	-2.0668066	-3.5254085	-4.37788
307	573.4250938118338	Track1	-1.2538075	-1.0571357	-0.49474713	-0.36352327	0.06599616	0.29588425	-0.0734496	-0.55526143	-0.9772173	-0.98182166	-0.6532683	0.32186586	1.9369985	2.824316	1.7202666	-0.6055804	-3.1248267	-4.69394	-3.819432	-1.5692061	0.041001175	1.5140586	2.4418292	3.235744	4.630848	5.2928805	4.314796	2.701973	0.5879307	-1.0906818
308	577.4150938118338	Track2	1.4213144	2.493792	2.8088586	1.7748606	-0.24249478	-1.3962138	-1.2853802	-1.5238203	-1.9612349	-2.3276112	-1.4106846	0.1344035	1.2147775	2.0659194	2.504974	0.16400282	-3.8917868	-6.430468	-6.422246	-3.9279642	-0.76377267	3.0420341	6.569585	8.150829	7.4055924	5.742786	3.7810256	1.2677273	-0.5476971	-1.4856699
309	577.4248938118337	Track1	1.0227112	1.397635	1.6288378	0.9388466	-0.16981192	-1.3873339	-1.9763635	-1.4202222	-0.70128506	-0.0609521	-0.065556444	-0.09680019	-0.17244297	-0.5516437	-1.5606552	-3.6105897	-4.8442416	-4.5738964	-2.6239357	0.61917436	3.6501317	5.499745	5.977605	5.7806067	4.8715873	3.1305027	1.1049314	-0.5210577	-1.269594	-1.3518146
310	581.4150938118338	Track2	-1.2758427	-1.8086331	-1.305771	-0.27669847	0.45736492	0.5889173	-0.03793039	-0.37306085	-0.53125304	-1.0364162	-1.5718372	-1.6379427	-0.3013646	1.3433697	1.510112	-0.7437109	-3.1623197	-4.172984	-3.8588984	-2.342411	0.2791113	3.7073567	6.310758	7.2437844	6.8507757	5.4435067	3.3814375	0.80795205	-0.905521	-1.8750675
311	581.4248938118337	Track1	0.38928652	0.5626069	0.8530087	0.39520636	-0.6772767	-1.1288321	-0.98215055	-1.3893073	-1.2054617	-0.50395584	0.27516472	1.2387857	2.428345	2.4806368	0.77703726	-1.7168747	-3.9450665	-3.7309618	-1.502443	0.65831125	2.3033707	3.1492488	3.145631	2.5520039	2.006721	1.529516	0.84610224	0.24655205	-0.7203602	-1.901707
312	585.4150938118338	Track2	0.6938304	1.015147	1.2091864	0.90727407	0.33271894	-0.61347353	-1.1367253	-0.59341174	0.013704009	0.84544444	0.7622376	-0.120479666	-0.6677391	-0.5440794	-0.2707786	-0.83711344	-2.8781633	-4.1841664	-3.8947468	-2.8255417	-0.57729656	2.2244396	5.694112	7.4565682	7.379611	6.289381	4.4483204	2.0396092	-0.76048386	-2.9107227
313	585.4236938118338	Track1	-0.46021456	-0.5795987	-0.3950959	0.5063682	1.4022393	1.2118175	0.6586401	-0.5365152	-1.8326416	-1.9885323	-1.370232	-1.5031008	-1.7632473	-1.6606357	-1.4603459	-1.8073175	-1.4399552	-0.4286419	0.7622376	1.664357	2.562857	2.8529286	3.3768332	3.1469467	1.4078302	-0.28853822	-1.9510396	-3.3658993	-3.794108	-2.6462998
314	589.4148938118337	Track2	0.6658755	0.30279073	-0.03332605	-0.15567	0.49288407	0.783286	0.24786757	-0.8318513	-1.5231626	-0.8038963	0.31430158	1.100327	2.0241518	2.8591774	1.9988279	-1.8158685	-5.2625856	-7.122781	-6.6616774	-4.457471	-1.6066989	1.8606983	4.9603844	6.645556	7.2194476	6.722842	5.1281123	2.8157651	0.7069856	-0.8140917
315	589.4246938118338	Track1	0.5635935	1.3571827	1.1430815	0.29588425	-0.053716704	-0.4102245	-0.5907807	-0.85125536	-0.7160848	-0.53815955	-0.5996605	-1.078842	-1.188031	-0.08759151	0.6711376	-0.9130852	-3.1672528	-4.311116	-3.1883016	-0.2507168	2.7286122	5.139952	5.696414	5.3517494	4.4243126	2.7049327	0.47084904	-1.2011863	-2.2328928	-2.6620862
316	593.4148938118337	Track2	0.0706005	1.0934205	1.6692901	1.7330929	1.5781903	1.4923525	1.480184	0.9201004	0.14163889	-0.42370865	-1.1380409	-1.1492229	-0.7555506	-0.37108755	-0.2276951	-1.3735209	-3.3478105	-4.581132	-4.055572	-1.8273795	1.0937494	3.3488784	5.8565774	7.37698	7.4072366	5.472777	2.9999375	1.2095153	-0.23493049	-2.1381743
317	593.4247938118338	Track1	-1.2922868	-2.3716817	-3.0044549	-2.7045124	-2.1717205	-1.6159075	-1.0699621	-0.7552217	-0.4592279	-0.37667856	0.45440498	1.3361343	2.2800202	2.7085505	1.1516324	-2.4410763	-5.927926	-6.9511	-4.5479145	-0.93906695	2.0405958	4.467067	5.6007104	5.8861766	5.576702	4.4739733	2.162939	0.89346105	0.52281225	-0.18066502
318	597.4146938118338	Track2	-0.3934515	-0.6026204	-1.2393367	-1.0186565	-0.0037267108	0.1840646	-0.1540256	-0.4733698	-0.6371531	-1.0748954	-1.2817626	-0.7871233	0.8408401	3.3268435	4.441414	2.4017057	-1.9286755	-5.2566657	-5.9680505	-3.5448127	-0.3250441	2.149126	4.5759254	6.491641	6.7757916	5.939126	3.8698227	1.254572	-0.8177094	-2.586443
319	597.4247938118338	Track1	-0.89631224	-0.41581547	0.32219473	0.5438606	0.39882407	-0.3082711	-0.72200465	-0.52533317	0.034423545	0.67146647	0.8957632	0.01830835	-0.6897742	-0.8838147	-1.4422574	-3.0939116	-5.0172358	-5.612522	-4.552848	-2.7489116	-0.08364493	2.2737715	3.63303	4.693006	5.2711744	4.990641	3.7247872	2.7187457	2.2448301	1.4492692
320	601.4147938118338	Track2	-1.4471906	-1.4892876	-1.2554519	-0.39279374	0.030148083	-0.62432665	-0.43982387	0.7796683	1.8718803	2.4671528	2.7161148	2.6095576	2.5293112	2.0238228	-0.39213598	-4.16542	-6.9737935	-7.306959	-5.151422	-2.0618732	0.77835274	3.4893098	6.714949	7.683494	6.8882675	6.0298963	4.6601186	2.1455085	-0.45265025	-1.9161779
321	601.4245938118337	Track1	0.11565726	0.34094098	0.52347	0.44388077	0.044289988	0.11795943	0.31660375	0.0028509195	-0.107982166	0.5432029	0.6918571	0.5464917	0.45506275	0.5977971	-0.3556301	-2.814031	-4.8383217	-5.1816797	-3.6092744	-0.5674301	1.6650146	3.8461435	5.3491187	5.0488524	3.2620544	1.4966279	0.26694268	-1.1331077	-1.2725538	-1.0906818
322	605.4144938118337	Track2	-1.3557612	-2.0779886	-2.0835795	-1.6096588	-1.2515054	-0.15468337	1.6985605	2.384933	2.499383	2.4247274	0.46657357	-0.9370937	-0.44738814	0.27615136	-1.2482165	-3.822392	-5.224106	-4.732091	-2.2200663	0.95364624	3.7247872	5.9032784	6.173616	5.226118	3.75044	2.12742	0.51952344	-0.7509463	-2.441405	-3.7089264
323	605.4246938118338	Track1	1.4930103	0.6842928	-1.1584315	-2.898554	-2.941309	-1.3652987	-0.40792233	0.5705	0.9970585	0.9513441	0.36758035	-0.4375217	-0.51513785	-0.07476512	-0.8357979	-3.616181	-6.060139	-6.1482816	-3.9730217	-0.9518934	2.3102772	4.536789	5.839147	5.764163	4.2013326	2.7980056	1.3637604	0.32778573	0.13900784	-0.40923783
324	609.4147938118338	Track2	1.493997	1.7587456	0.74710906	-0.2599255	-0.73548883	-1.4146312	-2.5364525	-2.827844	-2.359513	-1.583677	-0.05897881	1.4107902	1.8261659	1.1282818	0.3807356	-1.7310166	-4.4009023	-4.7422867	-2.8955941	0.05185426	3.4929276	6.873797	9.369979	9.44595	8.198188	4.641701	1.0559281	-2.141792	-4.55515	-5.880237
325	609.4246938118338	Track1	-0.9009166	-1.7803491	-1.769496	-1.1761912	-0.07081854	1.1957024	2.3178415	2.7723532	2.701973	2.3010685	1.1368327	0.8017033	0.82012063	0.9299668	0.0025220378	-1.747132	-3.9056	-5.2224617	-5.581278	-4.607772	-2.6051893	0.636934	3.350523	4.35163	4.971237	4.828504	3.1581285	1.0759898	-1.1623782	-2.2569013
326	613.4144938118337	Track2	-1.8171841	-2.0776596	-0.9867549	0.61917436	2.081048	2.8058987	2.036978	1.3463297	0.96022385	-0.026419537	-0.944658	-0.75291955	0.08967563	1.6811298	2.671387	1.4459804	-2.1779692	-4.9804006	-5.6917844	-4.459773	-2.348331	0.63167185	3.6392787	6.0025992	6.612339	5.947348	3.627439	1.2529275	-0.5082313	-2.4529161
327	613.4244938118337	Track1	-1.0594379	0.021268284	0.74743795	0.5655668	-0.31451988	-1.7415409	-2.079633	-1.2179593	-0.16718087	1.4591357	3.003884	3.1587863	2.0287561	1.1950446	-0.07377848	-2.7147079	-5.0063825	-6.100921	-5.3573055	-2.7860756	0.2981864	3.040061	5.360958	6.806706	6.424221	4.1996884	1.9998146	0.42151687	-0.3411593	-0.40266022
328	617.4143938118337	Track2	-1.1456051	-0.63912636	-0.4243664	-0.7900833	-0.8972989	-0.43061516	-0.29906243	-0.47106764	-0.53487074	-0.2543345	-0.16323428	0.3527807	1.2137908	1.3519206	-0.11061322	-2.9640021	-5.909508	-6.9839892	-4.933041	-1.0196432	3.2235756	6.6136546	7.642713	7.2493753	6.281488	5.0633235	3.7915497	1.7472347	-0.21947305	-1.9204534
329	617.4244938118337	Track1	-1.3518146	0.088688985	0.9950852	0.8944477	0.5343231	0.5922061	0.14755876	-0.15435448	-0.6124869	-0.6924053	0.034423545	1.518334	2.7615001	2.414861	0.26694268	-2.8788211	-5.387563	-5.306657	-2.8995407	0.44092086	3.0680156	4.294734	4.3539324	3.5531125	2.4099278	1.3739556	0.62871194	-0.02937947	-0.67365897	-0.61182916
330	621.4142938118338	Track2	-0.14185697	-0.4697521	-1.0610824	-1.7165458	-1.8359303	-1.1452763	-0.31386212	-0.2023712	0.42151687	1.4390739	1.8340591	1.3108106	0.60075706	0.6329874	0.96647257	-0.72956896	-3.2764425	-4.656776	-4.996516	-3.5596125	-0.640113	3.151551	6.488681	8.203449	7.8305025	5.1386366	1.5531954	-2.06582	-4.1785755	-4.4420133
331	621.4242938118338	Track1	-2.828173	-2.1299522	-0.61182916	1.238128	2.4171631	2.1330109	1.0993403	0.4971595	0.20478411	-0.82954913	-1.2196038	-0.8785526	-0.61774904	-0.55855024	-0.5161245	-1.8336282	-2.8350794	-2.836395	-1.4761323	0.44749847	1.8383346	3.11373	4.430232	5.069243	4.958411	3.9069862	2.3652	0.3317323	-1.3935827	-2.3121538
332	625.4142938118338	Track2	0.21991266	0.6829773	-0.09548467	-0.60097605	-0.6545838	-1.2051328	-1.0821308	-0.9476179	-0.13527934	0.081124716	0.10151536	0.91253614	2.8223426	4.763057	4.335515	0.19689097	-4.6778245	-8.418283	-9.163883	-6.897491	-2.9679487	2.0576975	7.468408	9.452856	9.447923	8.042299	4.975513	1.6505439	-0.9703108	-3.2623005
333	625.4243938118337	Track1	0.87109715	0.13539015	0.3804067	0.7332961	0.68034625	0.4067172	0.5504382	0.38270888	-0.32767516	-0.5361863	0.06731169	0.18143354	0.09362221	0.18077578	-0.01622421	-1.9757059	-4.315721	-5.711518	-5.1727996	-2.9531488	-0.37306085	1.6488996	3.0495985	3.9260612	4.371363	4.467067	4.2611885	3.670851	2.576341	1.248981
334	629.4140938118337	Track2	-1.4984963	-2.2703855	-2.2947228	-1.2567675	-0.24183701	0.9016831	1.9764642	2.7680776	3.1795058	2.8611505	1.6528461	-0.0014245403	-0.548026	-0.23558825	-1.0600957	-4.01479	-7.3184705	-8.672188	-6.5738635	-2.2009912	2.5750253	6.3117447	8.5165415	8.799705	7.485181	5.3869395	2.761829	-0.16389205	-2.3355045	-3.3741214
335	629.4242938118338	Track1	-0.50428474	-0.27373853	-0.2221041	0.05185426	0.2597073	1.0167913	1.2239861	0.5399141	0.65140474	0.5931928	-0.06489868	-0.3230708	0.30443516	1.3568538	0.962526	-2.1036415	-4.844899	-5.7141485	-4.6034966	-1.5491443	1.9738331	4.620653	5.304391	4.758453	4.3046007	3.7461643	3.3837397	2.6302772	0.035739068	-1.9112446
336	633.4141938118338	Track2	-0.6434018	-0.04417914	0.24293435	0.60963684	1.3443564	1.1233486	0.90727407	0.700408	0.37580237	-0.19382028	-0.89828557	-1.3218863	-0.76607484	0.6500892	1.4282209	0.12848364	-3.0366857	-5.416834	-5.575358	-4.037812	-1.0189854	3.0117772	6.267675	8.22976	8.364928	6.2831326	3.4935853	0.70303905	-1.7010883	-3.3912234
337	633.4241938118338	Track1	2.4714282	1.9846861	0.7714463	-0.26222768	-0.7729814	-0.8459933	-1.2232214	-1.4004892	-1.0962727	0.052840907	1.4176967	1.8630005	1.345343	0.6688354	-0.4648189	-3.149822	-4.805762	-4.4055066	-2.2302618	0.51590574	2.25075	3.709001	4.5818453	4.6614337	3.8971198	2.1757653	0.5737888	-0.2382193	-0.7318711	-1.2146705
338	637.4140938118337	Track2	1.2756203	1.5765458	0.877017	-0.15961659	-0.54868376	0.07849366	0.65107584	0.9658148	0.8668217	0.16630499	-0.3118888	-0.57302105	-0.539804	-0.35102576	-0.9699819	-3.5592837	-5.886486	-6.3900146	-4.7577443	-1.8346149	1.2677273	4.637097	7.6499486	8.359338	7.0691504	5.648069	3.8333173	1.6354154	-0.76443046	-3.206719
339	637.4241938118338	Track1	0.17189598	-0.13330606	-0.27702737	-0.6637925	-0.53552854	-0.6187357	-0.57006115	-0.45495242	0.19524656	0.64219606	0.6204899	0.35047853	0.6938304	1.1720229	0.083098	-2.640709	-4.363738	-4.511737	-3.9164534	-2.4437072	0.03179249	3.0436785	4.940652	5.0649676	4.20791	3.8619297	3.4896388	2.4424868	0.97864115	-0.5776254
340	641.4138938118338	Track2	-0.3829273	0.36429155	0.37284243	0.8066365	0.6688354	0.5057104	0.41855693	0.29950193	-0.7789013	-2.268412	-2.4233165	-1.0630556	1.2072132	2.5184581	1.7090846	-1.1745468	-4.154567	-5.6526465	-4.1539087	-1.137712	1.5492488	4.6361103	7.2901564	8.456685	7.6854672	5.755941	2.9351485	-0.339186	-2.7147079	-4.067083
341	641.4239938118337	Track1	-0.55493253	-1.3636544	-1.0002391	0.09691102	1.4436783	3.03151	3.1660216	0.68758166	-1.7257545	-2.5144174	-2.665704	-1.3018245	0.8056499	1.8015	0.7451358	-2.13949	-4.4670086	-4.4032044	-2.475609	0.7033679	3.0301945	3.5593612	3.853379	3.434387	2.1280777	1.7104001	1.229906	0.4386187	-0.612158	-0.98149276
342	645.4137938118338	Track2	-0.61742014	-0.2671609	0.40441504	0.77901053	0.11631502	-0.684841	-0.933476	-1.01175	-0.93512034	-0.7802168	0.023570454	1.5397114	2.5302978	3.5169358	2.425385	-1.7951488	-5.952264	-8.442621	-8.0308485	-4.54627	0.3840244	5.185666	8.477734	9.450882	9.450882	8.66322	5.9802356	1.7620343	-2.6111093	-5.1668797
343	645.4237938118338	Track1	-0.21486871	-0.15567	-0.4066068	-0.8177094	-0.8989433	-0.0017534217	0.9450953	1.4979435	1.7824249	0.7385582	0.029490322	0.13045692	0.6293697	0.9769968	0.6842928	-0.8558597	-2.3437266	-2.7913377	-2.1694183	-1.2712383	0.45506275	2.1405752	3.0255902	3.189701	2.384933	1.2525988	-0.015566446	-0.9117697	-2.0835795	-3.092596
344	649.4138938118338	Track2	1.5354358	1.4864327	1.2634518	0.5583314	-0.7414087	-1.7379231	-1.9822835	-1.5672328	-1.12357	-0.40562016	0.60273033	1.7347373	3.5580456	3.589618	0.6763997	-3.6066432	-5.680602	-5.11656	-2.8028488	-1.0719354	0.4030995	2.8835144	4.6762333	5.4971137	6.079886	5.563547	3.8760715	2.6352103	1.3456719	-1.0745665
345	649.4236938118338	Track1	-0.8071852	-1.814553	-2.4437072	-1.4642925	-0.6499795	-0.11324427	0.45144504	0.6563379	0.80828094	0.26595604	-0.2276951	-0.055361114	0.66455996	1.1572233	0.5603047	-1.758314	-4.081554	-4.557781	-3.0636542	-0.7509463	1.6255491	3.4360316	5.4464664	5.705951	4.529225	2.5217469	0.46525806	-1.109757	-1.79186	-1.9592617
