# Supplementary material for: Supervised spike sorting feasibility of noisy single-electrode extracellular recordings: Systematic study of human C-nociceptors recorded via microneurography
Source: PLoS One. 2025 Sep 26;20(9):e0329537. doi: 10.1371/journal.pone.0329537 (PMC12469167; doi:10.1371/journal.pone.0329537)
Supplement: S16 ZIP Folder — This archive includes the raw extracted feature sets for A1, A3, and A6, as well as SPDFFV3 features for A1 and A3. It also contains waveform data used for plotting and template computation in Fig 3, along with the data used for PCA and clustering analyses presented in Fig 5. (ZIP) [file pone.0329537.s016.zip › S16_features A1, A3, A6/A3_spdf_fv3.csv]

spike_idx	spike_ts	track	F14	F18	F19
0	69.40969907860028	Track2	1.6624152660369873	0.5344386100769043	-0.4137279987335205
1	69.4228990786003	Track1	1.0369701385498047	0.294793963432312	-0.13114029169082642
2	73.40989907860029	Track2	1.550708532333374	0.4464622735977173	-0.44255805015563965
3	73.42249907860028	Track1	1.7664251327514648	0.630920946598053	-0.312786340713501
4	77.40989907860029	Track2	1.8380192518234253	0.28588414192199707	-0.3400595188140869
5	77.42229907860029	Track1	1.2115967273712158	0.4246765375137329	-0.05467581748962402
6	81.40989907860029	Track2	1.6871658563613892	0.5056754350662231	-0.3144897222518921
7	81.42209907860028	Track1	1.328514814376831	0.3568401336669922	-0.37475645542144775
8	85.4099990786003	Track2	1.8802788257598877	0.6060814261436462	-0.5093797445297241
9	85.42209907860028	Track1	0.9785901308059692	0.40978240966796875	-0.3093925714492798
10	89.41009907860028	Track2	1.8197438716888428	0.37180769443511963	-0.4980853796005249
11	89.4219990786003	Track1	1.4851182699203491	0.40823036432266235	-0.16999679803848267
12	93.4099990786003	Track2	1.4839223623275757	0.5485826134681702	-0.427074670791626
13	93.42179907860029	Track1	1.245271921157837	0.44514530897140503	-0.24099254608154297
14	97.4099990786003	Track2	1.80587637424469	0.5237822532653809	-0.3048790693283081
15	97.42149907860029	Track1	1.2855117321014404	0.3095713257789612	-0.3012353181838989
16	101.41019907860029	Track2	1.6483497619628906	0.22224390506744385	-0.39695584774017334
17	101.42139907860029	Track1	1.7668603658676147	0.514868974685669	-0.4109334945678711
18	105.41009907860028	Track2	2.0087833404541016	0.47019708156585693	-0.5622990131378174
19	105.4215990786003	Track1	1.8111473321914673	0.3073831796646118	-0.404685378074646
20	109.41009907860028	Track2	1.741938829421997	0.554052472114563	-0.5896338224411011
21	109.42129907860028	Track1	1.5635733604431152	0.5031932592391968	-0.23629963397979736
22	113.41009907860028	Track2	1.7957040071487427	0.6261072158813477	-0.4704599380493164
23	113.4211990786003	Track1	1.6470189094543457	0.5924058556556702	-0.2867823839187622
24	117.4099990786003	Track2	2.2773513793945312	0.6022541522979736	-0.2316509485244751
25	117.42109907860029	Track1	1.4366954565048218	0.5844732522964478	-0.641230583190918
26	121.4099990786003	Track2	1.6665394306182861	0.2262018918991089	-0.44299912452697754
27	121.42109907860029	Track1	1.5455735921859741	0.4149060845375061	-0.28151965141296387
28	125.4099990786003	Track2	2.097355842590332	0.7811098098754883	-0.3969554901123047
29	125.42109907860029	Track1	1.4450194835662842	0.531068742275238	-0.10384571552276611
30	129.40999907860026	Track2	1.7181373834609985	0.31996089220046997	-0.5382816791534424
31	129.42099907860026	Track1	1.808849573135376	0.4743804335594177	-0.30437958240509033
32	133.40989907860026	Track2	2.1772007942199707	0.4840850830078125	-0.5310418605804443
33	133.42089907860029	Track1	1.503831386566162	0.43066251277923584	-0.27296948432922363
34	137.40989907860026	Track2	1.6718395948410034	0.5796621441841125	-0.6322392225265503
35	137.42099907860026	Track1	1.4185383319854736	0.24510198831558228	-0.43247687816619873
36	141.40989907860026	Track2	1.8667113780975342	0.19609791040420532	-0.39030539989471436
37	141.42089907860029	Track1	1.0012853145599365	0.23934590816497803	-0.4053962826728821
38	145.40989907860026	Track2	2.064218282699585	0.4498315453529358	-0.07613563537597656
39	145.42079907860028	Track1	1.1796562671661377	0.23453253507614136	-0.2007806897163391
40	149.40999907860026	Track2	1.938632607460022	0.5475878119468689	-0.5667382478713989
41	149.42079907860028	Track1	2.108473062515259	0.8357827663421631	-0.440696120262146
42	153.40989907860026	Track2	1.7859902381896973	0.40872442722320557	-0.5959725379943848
43	153.42059907860028	Track1	1.165057897567749	0.3565935492515564	-0.42281216382980347
44	157.40989907860026	Track2	2.324136257171631	0.4585531949996948	-0.4476313591003418
45	157.42079907860028	Track1	1.016403079032898	0.42240458726882935	-0.24287664890289307
46	161.40989907860026	Track2	1.930748701095581	0.5949611663818359	-0.2896595001220703
47	161.42059907860028	Track1	1.0465872287750244	0.4930816888809204	-0.03724557161331177
48	165.4097990786003	Track2	1.4624680280685425	0.6309134364128113	-0.07841956615447998
49	165.42049907860027	Track1	1.38212251663208	0.43962860107421875	-0.3638218641281128
50	169.40969907860028	Track2	2.54264760017395	0.5820517539978027	-0.6668270826339722
51	169.42049907860027	Track1	1.6472210884094238	0.8122370839118958	-0.26293933391571045
52	173.40969907860028	Track2	1.9966707229614258	0.6021097898483276	-0.5080344676971436
53	173.42029907860027	Track1	1.4497078657150269	0.2987096309661865	-0.2793346643447876
54	177.40969907860028	Track2	1.6853406429290771	0.38857853412628174	-0.4665950536727905
55	177.42039907860027	Track1	1.714308261871338	0.5609157681465149	-0.3072039484977722
56	181.73315817200847	Track2	1.8326900005340576	0.4999917149543762	-0.39794158935546875
57	181.7412581720085	Track1	1.544590950012207	0.5595136880874634	-0.24063199758529663
58	185.4283907211493	Track2	1.4074921607971191	0.6141595244407654	-0.5165853500366211
59	185.4382907211493	Track1	1.8948687314987183	0.701345682144165	-0.4550851583480835
60	189.4277907211493	Track2	1.8753609657287598	0.5359944105148315	-0.42792654037475586
61	189.4378907211493	Track1	0.9287905693054199	0.43978166580200195	-0.060431718826293945
62	193.4275907211493	Track2	2.161895275115967	0.5405552387237549	-0.3283017873764038
63	193.4375907211493	Track1	1.0613000392913818	0.4475865364074707	-0.25466084480285645
64	197.4273907211493	Track2	2.0061681270599365	0.56511390209198	-0.3713904619216919
65	197.4373907211493	Track1	1.6815619468688965	0.4749948978424072	-0.23681259155273438
66	201.4272907211493	Track2	2.0127124786376953	0.39385950565338135	-0.47007012367248535
67	201.4373907211493	Track1	1.463250994682312	0.43935126066207886	-0.37198546528816223
68	205.4268907211493	Track2	1.557921290397644	0.5706185102462769	-0.20668137073516846
69	205.4371907211493	Track1	1.42610764503479	0.6468289494514465	-0.2008289098739624
70	209.42639253516253	Track2	1.9450052976608276	0.45747917890548706	-0.42350172996520996
71	209.43649253516253	Track1	1.8068745136260986	0.5573006868362427	-0.4741925001144409
72	209.62829253516253	Track2	1.8781200647354126	0.5258057117462158	-0.40057313442230225
73	209.63729253516254	Track1	1.7892069816589355	0.45952194929122925	-0.2643831968307495
74	210.02899253516253	Track2	1.647857666015625	0.22379213571548462	-0.6197517514228821
75	210.0376925351625	Track1	0.9430708885192871	0.4479857087135315	0.11039060354232788
76	213.41757233357183	Track2	1.808475136756897	0.7589923143386841	-0.4474383592605591
77	213.42707233357183	Track1	1.29042387008667	0.5897749066352844	-0.07213962078094482
78	217.4171723335718	Track2	1.9754149913787842	0.7815233469009399	-0.5563621520996094
79	217.42647233357184	Track1	2.033982038497925	0.46285510063171387	-0.2959158420562744
80	221.41687233357183	Track2	2.2661561965942383	0.5926854610443115	-0.3877471685409546
81	221.4265723335718	Track1	0.8419822454452515	0.28796061873435974	-0.14938724040985107
82	225.41687233357183	Track2	2.252690315246582	0.5419237017631531	-0.3750028610229492
83	225.42647233357184	Track1	1.3934779167175293	0.5873076915740967	-0.19387412071228027
84	229.41677233357183	Track2	1.6300376653671265	0.7358055114746094	-0.4269404411315918
85	229.4265723335718	Track1	1.6513152122497559	0.39926743507385254	-0.44036877155303955
86	233.41568348147624	Track2	1.955949068069458	0.6174067258834839	-0.2994433641433716
87	233.42548348147625	Track1	0.8253323435783386	0.3932644724845886	-0.28909844160079956
88	233.61778348147624	Track2	2.0081541538238525	0.47836780548095703	-0.49924612045288086
89	233.62648348147624	Track1	1.5367085933685303	0.643549382686615	-0.20563209056854248
90	234.01828348147623	Track2	2.096601963043213	0.4039562940597534	-0.5232445001602173
91	234.02698348147624	Track1	1.6651365756988525	0.689672589302063	-0.19856077432632446
92	237.4273105455097	Track2	2.3241968154907227	0.36813879013061523	-0.7450838088989258
93	237.4366105455097	Track1	1.1867681741714478	0.6073486804962158	-0.19403445720672607
94	241.4267105455097	Track2	1.5079073905944824	0.3466188907623291	-0.35790157318115234
95	241.4361105455097	Track1	1.6981765031814575	0.37375688552856445	-0.12981164455413818
96	245.4264105455097	Track2	2.1348719596862793	0.5540353059768677	-0.5728236436843872
97	245.4359105455097	Track1	0.737288236618042	0.3212572932243347	-0.48625409603118896
98	249.4264105455097	Track2	2.3694121837615967	0.4714609384536743	-0.6329251527786255
99	249.4361105455097	Track1	1.510237693786621	0.3018360137939453	-0.4417695999145508
100	253.224876397054	Track2	0.5663350820541382	0.26228415966033936	-0.23975390195846558
101	253.231076397054	Track1	1.3878778219223022	0.4127286970615387	-0.2606360912322998
102	253.423876397054	Track2	2.056926727294922	0.5605324506759644	-0.5018680095672607
103	253.433676397054	Track1	1.455592155456543	0.655851423740387	-0.3805365562438965
104	253.62617639705397	Track2	1.629638910293579	0.5832821130752563	-0.32336926460266113
105	253.634576397054	Track1	0.8496638536453247	0.5073325634002686	-0.3527340292930603
106	253.82627639705396	Track2	1.6221985816955566	0.538594126701355	-0.4004673957824707
107	253.83487639705396	Track1	1.4350714683532715	0.29466909170150757	-0.19056832790374756
108	254.02687639705397	Track2	1.8293901681900024	0.696831464767456	-0.47712135314941406
109	254.03517639705396	Track1	2.0831480026245117	0.7169829607009888	-0.23836088180541992
110	254.42817639705393	Track2	2.2049922943115234	0.7680397033691406	-0.33471524715423584
111	254.43637639705395	Track1	1.5733582973480225	0.3452482223510742	-0.37919580936431885
112	257.42903694604894	Track2	0.3012049198150635	0.2799220681190491	-0.338340163230896
113	257.43743694604893	Track1	1.6024837493896484	0.6340264081954956	-0.13794481754302979
114	261.427736946049	Track2	2.210313558578491	0.69823157787323	-0.3358926773071289
115	261.43643694604896	Track1	1.435103416442871	0.5058403611183167	-0.3734152317047119
116	265.42713694604896	Track2	2.212707996368408	0.6862784624099731	-0.48026907444000244
117	265.43593694604897	Track1	0.7716436386108398	0.4865844249725342	0.0014045238494873047
118	269.426636946049	Track2	1.4495463371276855	0.4395561218261719	-0.2992403507232666
119	269.43573694604896	Track1	1.294307827949524	0.37312161922454834	-0.4155387878417969
120	273.42653694604894	Track2	2.925717353820801	0.7473182678222656	-0.6107267141342163
121	273.43563694604893	Track1	2.477964401245117	0.6313879489898682	-0.43962812423706055
122	277.42623694604896	Track2	1.9700045585632324	0.5948726534843445	-0.2551555633544922
123	277.43563694604893	Track1	1.6403040885925293	0.6181076765060425	-0.20604205131530762
124	281.42603694604895	Track2	1.652417778968811	0.48165273666381836	-0.2872490882873535
125	281.43563694604893	Track1	2.1244096755981445	0.2987939119338989	-0.4704885482788086
126	285.4261369460489	Track2	1.81705904006958	0.6707668304443359	-0.31629836559295654
127	285.43573694604896	Track1	1.7391480207443237	0.23405706882476807	-0.3672579526901245
128	289.425936946049	Track2	1.7133324146270752	0.6378674507141113	-0.46350598335266113
129	289.43573694604896	Track1	1.0800387859344482	0.3881816565990448	-0.5999099016189575
130	293.425936946049	Track2	1.765294075012207	0.5032273530960083	-0.40953493118286133
131	293.43563694604893	Track1	0.8077332973480225	0.38070833683013916	-0.36234283447265625
132	297.42583694604895	Track2	1.8175618648529053	0.5594687461853027	-0.5462652444839478
133	297.43563694604893	Track1	1.6287877559661865	0.39848315715789795	-0.21685492992401123
134	301.42573694604897	Track2	1.5563688278198242	0.30512362718582153	-0.5719187259674072
135	301.43563694604893	Track1	1.6699268817901611	0.6490238904953003	-0.3915294408798218
136	305.42563694604894	Track2	1.5779902935028076	0.6782469749450684	-0.33973121643066406
137	305.43563694604893	Track1	0.843246340751648	0.41636818647384644	-0.03410196304321289
138	309.42553694604896	Track2	2.4217019081115723	0.38553905487060547	-0.44626522064208984
139	309.435436946049	Track1	1.7775940895080566	0.4917411804199219	-0.5757012367248535
140	313.4127498849287	Track2	1.8040715456008911	0.435075044631958	-0.8555243015289307
141	313.4228498849287	Track1	1.2148959636688232	0.5633460879325867	-0.2530425190925598
142	313.6149498849287	Track2	2.181180477142334	0.5373214483261108	-0.43239104747772217
143	313.6234498849287	Track1	1.4366731643676758	0.4704962968826294	-0.4515500068664551
144	313.81504988492867	Track2	1.9000704288482666	0.6390330791473389	-0.3315993547439575
145	313.8235498849287	Track1	1.5002316236495972	0.2762647271156311	-0.2872748374938965
146	314.01544988492867	Track2	2.185328960418701	0.695106029510498	-0.4582538604736328
147	314.0239498849287	Track1	1.188589096069336	0.5361705422401428	-0.19788336753845215
148	314.41674988492866	Track2	1.8398504257202148	0.6052347421646118	-0.2777371406555176
149	314.4248498849287	Track1	1.0246765613555908	0.47383949160575867	-0.14986121654510498
150	317.41572526261996	Track2	2.102168560028076	0.6058448553085327	-0.2945106029510498
151	317.42432526261996	Track1	1.594145655632019	0.5694944858551025	-0.16615676879882812
152	321.41452526262	Track2	1.5510374307632446	0.5033982992172241	-0.36743831634521484
153	321.42342526261996	Track1	1.129059076309204	0.40905219316482544	-0.1325383186340332
154	325.41382526262	Track2	2.2909774780273438	0.8400014638900757	-0.46714234352111816
155	325.42282526262	Track1	1.8522673845291138	0.7797856330871582	-0.1460666060447693
156	329.41352526261994	Track2	2.096113681793213	0.5560653209686279	-0.5258052349090576
157	329.42262526262	Track1	1.4625271558761597	0.5757179260253906	-0.31983447074890137
158	333.41342526261997	Track2	1.81051766872406	0.43731188774108887	-0.12522006034851074
159	333.42242526262	Track1	1.4153130054473877	0.3357087969779968	-0.35988783836364746
160	337.41322526261996	Track2	2.3121941089630127	0.6314346790313721	-0.42292487621307373
161	337.42262526262	Track1	1.9420433044433594	0.3899785280227661	-0.29812800884246826
162	341.41312526262	Track2	1.858027696609497	0.503445565700531	-0.42542874813079834
163	341.42272526261996	Track1	2.0503973960876465	0.4823979139328003	-0.3845010995864868
164	345.41302526261995	Track2	1.8101658821105957	0.7145162224769592	-0.5363996028900146
165	345.42262526262	Track1	1.2466257810592651	0.34130048751831055	-0.20165276527404785
166	349.41292526262	Track2	2.164191246032715	0.6253153085708618	-0.4896947145462036
167	349.42262526262	Track1	1.4216787815093994	0.3608168363571167	-0.09068858623504639
168	353.41272526262	Track2	1.85915207862854	0.44843631982803345	-0.4329519271850586
169	353.42252526261996	Track1	1.4825365543365479	0.47417259216308594	-0.258233904838562
170	357.41272526262	Track2	1.6255073547363281	0.5887072682380676	-0.4809836149215698
171	357.42252526261996	Track1	1.2492625713348389	0.5514167547225952	-0.154382586479187
172	361.41092274022736	Track2	1.9481202363967896	0.6016192436218262	-0.487726092338562
173	361.42072274022735	Track1	1.4490092992782593	0.559317946434021	-0.38761210441589355
174	361.61292274022736	Track2	2.257262706756592	0.5895339250564575	-0.5319840908050537
175	361.62152274022736	Track1	1.4349159002304077	0.4364975690841675	-0.23761481046676636
176	361.8131227402273	Track2	1.92219078540802	0.36596620082855225	-0.2634321451187134
177	361.8216227402273	Track1	1.181187629699707	0.47386956214904785	-0.22182846069335938
178	362.01362274022733	Track2	2.4888973236083984	0.6499462127685547	-0.4320639371871948
179	362.0219227402273	Track1	1.8580173254013062	0.6211062669754028	-0.2794647216796875
180	362.2142227402273	Track2	2.0828709602355957	0.5646177530288696	-0.48969900608062744
181	362.2223227402273	Track1	1.1019012928009033	0.5094547867774963	-0.39348042011260986
182	362.41492274022727	Track2	2.7015795707702637	0.5053369998931885	-0.4470183849334717
183	362.4229227402273	Track1	1.5396533012390137	0.5738266706466675	-0.3701528310775757
184	362.8166227402273	Track2	1.9316751956939697	0.4801340103149414	-0.5072121620178223
185	362.8243227402273	Track1	1.644408941268921	0.7781492471694946	-0.38174498081207275
186	365.4355441930032	Track2	1.6756627559661865	0.7065319418907166	-0.8196345567703247
187	365.44374419300317	Track1	1.2372245788574219	0.7159849405288696	-0.0865289568901062
188	369.4341441930032	Track2	1.8566874265670776	0.4707193374633789	-0.3972049951553345
189	369.4423441930032	Track1	1.2132532596588135	0.2837461233139038	-0.4370793104171753
190	373.4332441930032	Track2	2.150388240814209	0.5879318714141846	-0.5303150415420532
191	373.4418441930032	Track1	1.1532316207885742	0.5923687815666199	-0.11706221103668213
192	377.4325441930032	Track2	2.297132968902588	0.6370906233787537	-0.3880293369293213
193	377.4414441930032	Track1	1.062052607536316	0.24641641974449158	-0.21072936058044434
194	381.4323441930032	Track2	2.0614571571350098	0.529330849647522	-0.08905243873596191
195	381.4413441930032	Track1	1.7382512092590332	0.24977338314056396	-0.36574411392211914
196	385.4322441930032	Track2	1.9976401329040527	0.6370633840560913	-0.48131322860717773
197	385.4414441930032	Track1	1.2968597412109375	0.5091145038604736	-0.23925912380218506
198	389.4321441930032	Track2	1.9846844673156738	0.3416628837585449	-0.40916764736175537
199	389.4415441930032	Track1	1.4617400169372559	0.4962102174758911	-0.261702299118042
200	393.4320441930032	Track2	1.3562746047973633	0.288432240486145	-0.3955153226852417
201	393.4414441930032	Track1	1.0782088041305542	0.38285350799560547	-0.26605114340782166
202	397.4319441930032	Track2	1.908870816230774	0.5005679130554199	-0.5032650232315063
203	397.4414441930032	Track1	1.613327980041504	0.580978512763977	-0.360121488571167
204	401.4318441930032	Track2	1.996208906173706	0.6032617092132568	-0.3262472152709961
205	401.4413441930032	Track1	2.2804484367370605	0.595045804977417	-0.585760235786438
206	405.43174419300317	Track2	2.1309773921966553	0.5090575814247131	-0.5237373113632202
207	405.4413441930032	Track1	2.013901710510254	0.361857533454895	-0.341558575630188
208	409.419665557856	Track2	1.2021287679672241	0.3307192325592041	-0.4352705478668213
209	409.429465557856	Track1	1.5650638341903687	0.5661260485649109	-0.08978855609893799
210	409.621565557856	Track2	1.4266855716705322	0.41390472650527954	-0.5264524221420288
211	409.63006555785597	Track1	1.4516165256500244	0.36899083852767944	-0.5511597394943237
212	409.82196555785595	Track2	1.9027374982833862	0.5465275645256042	-0.5471667051315308
213	409.830165557856	Track1	1.2538522481918335	0.6402624845504761	-0.20308279991149902
214	410.022265557856	Track2	2.5019474029541016	0.6725836992263794	-0.12482476234436035
215	410.03066555785597	Track1	1.4135253429412842	0.5402782559394836	-0.4437187910079956
216	410.22296555785596	Track2	1.7679096460342407	0.7196020483970642	-0.6724950075149536
217	410.23116555785595	Track1	1.4388630390167236	0.603171706199646	-0.5380113124847412
218	410.42366555785594	Track2	1.9958949089050293	0.6275186538696289	-0.4360097646713257
219	410.43176555785595	Track1	1.4849004745483398	0.6324213743209839	-0.17142850160598755
220	410.8254655578559	Track2	2.6573286056518555	0.6971701383590698	-0.5179821252822876
221	410.8333655578559	Track1	0.9411054849624634	0.4534776210784912	-0.25553974509239197
222	413.4343914841134	Track2	2.0738866329193115	0.8229652643203735	-0.3886932134628296
223	413.4423914841134	Track1	1.2214312553405762	0.41965723037719727	-0.30628544092178345
224	417.4327914841134	Track2	2.223398447036743	0.40962743759155273	-0.6235665082931519
225	417.4412914841134	Track1	0.8740641474723816	0.3433840870857239	-0.3353061079978943
226	421.4318914841134	Track2	1.9988698959350586	0.7383558750152588	-0.6048407554626465
227	421.4403914841134	Track1	1.680056095123291	0.49420201778411865	-0.36990654468536377
228	425.4313914841134	Track2	1.430276870727539	0.23257380723953247	-0.4711480140686035
229	425.4400914841134	Track1	2.1733081340789795	0.47709453105926514	-0.5455265045166016
230	429.4311914841134	Track2	1.5856457948684692	0.3065645694732666	-0.4864102602005005
231	429.4399914841134	Track1	1.6968674659729004	0.31819063425064087	-0.3429383635520935
232	433.4311914841134	Track2	1.8821966648101807	0.8327733874320984	-0.1264786720275879
233	433.4400914841134	Track1	0.016115307807922363	0.033477455377578735	-0.1271311640739441
234	437.4309914841134	Track2	2.2118160724639893	0.4962971806526184	-0.42049574851989746
235	437.4402914841134	Track1	1.114579677581787	0.22890371084213257	-0.15413689613342285
236	441.4307914841134	Track2	2.1282148361206055	0.6997922658920288	-0.3853241205215454
237	441.4402914841134	Track1	0.7530614137649536	0.3489125072956085	-0.09566652774810791
238	445.4307914841134	Track2	1.6294382810592651	0.5278658866882324	-0.3870888948440552
239	445.4402914841134	Track1	1.7753181457519531	0.7053835391998291	-0.40534186363220215
240	449.4305914841134	Track2	1.8736927509307861	0.6369710564613342	-0.47131967544555664
241	449.44019148411337	Track1	1.2893754243850708	0.46521472930908203	-0.19159406423568726
242	453.4305914841134	Track2	1.801581859588623	0.6431702375411987	-0.35688579082489014
243	453.4402914841134	Track1	1.6219120025634766	0.5929851531982422	-0.39292705059051514
244	457.4303914841134	Track2	2.164159059524536	0.6748789548873901	-0.657426118850708
245	457.4402914841134	Track1	1.676991581916809	0.6467607021331787	-0.16401171684265137
246	461.4304914841134	Track2	2.3523457050323486	0.63511061668396	-0.22388386726379395
247	461.4402914841134	Track1	1.3203742504119873	0.37196776270866394	-0.3677685856819153
248	465.4302914841134	Track2	2.7907094955444336	0.919142484664917	-0.6187807321548462
249	465.44019148411337	Track1	1.51466703414917	0.6113966703414917	-0.5576964020729065
250	469.4302914841134	Track2	1.8041454553604126	0.6261870861053467	-0.28645241260528564
251	469.4400914841134	Track1	1.307842493057251	0.590434193611145	-0.28554797172546387
252	473.4301914841134	Track2	2.1773972511291504	0.7410657405853271	-0.3697397708892822
253	473.44019148411337	Track1	1.1838157176971436	0.48387575149536133	-0.23679780960083008
254	477.4300914841134	Track2	1.7707408666610718	0.39794909954071045	-0.5983074903488159
255	477.44019148411337	Track1	1.398240089416504	0.49563032388687134	-0.40710747241973877
256	481.4299914841134	Track2	1.9267865419387817	0.6519625186920166	-0.32376980781555176
257	481.4400914841134	Track1	1.2408727407455444	0.5331944823265076	-0.29936736822128296
258	485.4298914841134	Track2	1.9393141269683838	0.6596889495849609	-0.30141663551330566
259	485.4399914841134	Track1	1.6604979038238525	0.600304365158081	-0.3684263825416565
260	489.4298914841134	Track2	2.850893497467041	0.6518548727035522	-0.4166727066040039
261	489.4397914841134	Track1	1.7213460206985474	0.6916512250900269	-0.3650519847869873
262	493.4296914841134	Track2	2.0216405391693115	0.8054265975952148	-0.2921268939971924
263	493.4397914841134	Track1	0.9912521839141846	0.1308140754699707	-0.2662760615348816
264	497.4296914841134	Track2	2.1076581478118896	0.8254333734512329	-0.6814775466918945
265	497.4396914841134	Track1	1.0486130714416504	0.524651288986206	-0.25348401069641113
266	501.4295914841134	Track2	1.7131657600402832	0.4676383137702942	-0.30256199836730957
267	501.4396914841134	Track1	1.233436107635498	0.5515115261077881	-0.27695930004119873
268	505.4293914841134	Track2	1.730207920074463	0.4885592460632324	-1.0624403953552246
269	505.4396914841134	Track1	2.7324514389038086	0.7731431722640991	-0.3353462219238281
270	509.4295914841134	Track2	2.193622350692749	0.7596547603607178	-0.5206960439682007
271	509.4396914841134	Track1	1.4089016914367676	0.42672985792160034	-0.35000908374786377
272	513.8165332610195	Track2	1.6542414426803589	0.4696488380432129	-0.594199538230896
273	513.8254332610194	Track1	1.5919544696807861	0.575802206993103	-0.1078028678894043
274	514.4184332610195	Track2	1.9885822534561157	0.6753125786781311	-0.28533852100372314
275	514.4267332610194	Track1	1.4752132892608643	0.6761547327041626	-0.2448500394821167
276	515.2217332610195	Track2	2.223891019821167	0.5030336380004883	-0.4981679916381836
277	515.2295332610195	Track1	1.2722811698913574	0.4191015362739563	-0.23451495170593262
278	517.4209938118338	Track2	2.413163423538208	0.8089860677719116	-0.3348369598388672
279	517.4287938118338	Track1	1.8175699710845947	0.3468118906021118	-0.45065903663635254
280	521.4188938118338	Track2	2.7630271911621094	0.7068980932235718	-0.4724084138870239
281	521.4266938118337	Track1	2.1728105545043945	0.6614328622817993	-0.3258533477783203
282	525.4175938118337	Track2	1.8560281991958618	0.4860372543334961	-0.5770219564437866
283	525.4258938118337	Track1	1.1956243515014648	0.47326624393463135	-0.2497786283493042
284	529.4168938118337	Track2	1.2206521034240723	0.5942153930664062	-0.5233910083770752
285	529.4254938118337	Track1	1.3125487565994263	0.5997365713119507	-0.29272985458374023
286	533.4163938118337	Track2	1.8863084316253662	0.5701607465744019	-0.5803244113922119
287	533.4253938118337	Track1	1.0686278343200684	0.6170739531517029	0.030651092529296875
288	537.4160938118338	Track2	1.8149993419647217	0.45608413219451904	-0.37154901027679443
289	537.4248938118337	Track1	1.5355769395828247	0.45937204360961914	-0.539334237575531
290	541.4159938118338	Track2	1.6435840129852295	0.24016845226287842	-0.3160518407821655
291	541.4248938118337	Track1	1.385252833366394	0.5019931793212891	-0.25085198879241943
292	545.4157938118337	Track2	1.9131642580032349	0.5100234746932983	-0.4513845443725586
293	545.4247938118338	Track1	1.8683174848556519	0.46644335985183716	-0.4765216112136841
294	549.4156938118338	Track2	2.4282593727111816	0.42718935012817383	-0.39473485946655273
295	549.4248938118337	Track1	1.5413768291473389	0.5364139080047607	-0.30380165576934814
296	553.4155938118338	Track2	1.9849692583084106	0.42155158519744873	-0.4810687303543091
297	553.4249938118337	Track1	1.2250820398330688	0.3981972932815552	-0.05717736482620239
298	557.4154938118337	Track2	1.4414300918579102	0.2501693367958069	-0.7490190267562866
299	557.4248938118337	Track1	0.8560618162155151	0.5959405303001404	-0.1363174319267273
300	561.4153938118337	Track2	1.5419514179229736	0.4484342336654663	-0.22001886367797852
301	561.4251938118338	Track1	1.4779927730560303	0.5198871493339539	-0.11593008041381836
302	565.4151938118338	Track2	1.8098324537277222	0.607703685760498	-0.36977100372314453
303	565.4248938118337	Track1	1.6426093578338623	0.4765195846557617	-0.15775561332702637
304	569.4151938118338	Track2	1.9108024835586548	0.6334410905838013	-0.5333588123321533
305	569.4248938118337	Track1	1.6662824153900146	0.659421443939209	-0.1322857141494751
306	573.4150938118338	Track2	1.5147767066955566	0.748073160648346	-0.5669037103652954
307	573.4250938118338	Track1	1.125112771987915	0.5884862542152405	-0.41002917289733887
308	577.4150938118338	Track2	1.9949796199798584	0.6855350732803345	-0.5110172033309937
309	577.4248938118337	Track1	1.6706397533416748	0.38904350996017456	-0.16871488094329834
310	581.4150938118338	Track2	1.7141226530075073	0.31398868560791016	-0.3387264013290405
311	581.4248938118337	Track1	1.155482530593872	0.6922361254692078	-0.2328510880470276
312	585.4150938118338	Track2	1.7348363399505615	0.2135564088821411	-0.40897154808044434
313	585.4236938118338	Track1	0.5954396724700928	0.22252199053764343	-0.38096386194229126
314	589.4148938118337	Track2	1.7664326429367065	0.5786913633346558	-0.2676243782043457
315	589.4246938118338	Track1	1.5428047180175781	0.6035875678062439	-0.22528159618377686
316	593.4148938118337	Track2	1.460564374923706	0.4167135953903198	-0.4911792278289795
317	593.4247938118338	Track1	1.8044240474700928	0.8565893173217773	-0.14873528480529785
318	597.4146938118338	Track2	1.6328197717666626	0.7836560010910034	-0.2802044153213501
319	597.4247938118338	Track1	1.392909288406372	0.41374051570892334	-0.31473803520202637
320	601.4147938118338	Track2	1.612820029258728	0.6221761703491211	-0.4409431219100952
321	601.4245938118337	Track1	1.520922303199768	0.47894078493118286	-0.4076324701309204
322	605.4144938118337	Track2	1.5868563652038574	0.5275095105171204	-0.3044590950012207
323	605.4246938118338	Track1	1.648085594177246	0.5658503174781799	-0.4043004512786865
324	609.4147938118338	Track2	1.7354273796081543	0.5470198392868042	-0.3309335708618164
325	609.4246938118338	Track1	1.6929295063018799	0.3330807685852051	-0.2971459627151489
326	613.4144938118337	Track2	1.57865309715271	0.4858485460281372	-0.31868255138397217
327	613.4244938118337	Track1	1.5421310663223267	0.5142391920089722	-0.5086342096328735
328	617.4143938118337	Track2	2.1216094493865967	0.781356930732727	-0.1661924123764038
329	617.4244938118337	Track1	1.6702309846878052	0.6818455457687378	-0.215004563331604
330	621.4142938118338	Track2	1.9567631483078003	0.4441611170768738	-0.7042323350906372
331	621.4242938118338	Track1	0.9618154764175415	0.3403947055339813	-0.21063125133514404
332	625.4142938118338	Track2	2.875828742980957	0.7529981136322021	-0.38574981689453125
333	625.4243938118337	Track1	1.2900439500808716	0.5163478851318359	-0.11377686262130737
334	629.4140938118337	Track2	2.413172721862793	0.8630106449127197	-0.39942193031311035
335	629.4242938118338	Track1	1.761488914489746	0.49497509002685547	-0.3074190616607666
336	633.4141938118338	Track2	2.0153815746307373	0.42401766777038574	-0.5542408227920532
337	633.4241938118338	Track1	1.3730835914611816	0.4772654175758362	-0.21097564697265625
338	637.4140938118337	Track2	1.7650765180587769	0.5339499711990356	-0.49989473819732666
339	637.4241938118338	Track1	1.5059430599212646	0.18582040071487427	-0.24534308910369873
340	641.4138938118338	Track2	1.5660220384597778	0.6735596060752869	-0.489352822303772
341	641.4239938118337	Track1	1.5894886255264282	0.5595816969871521	-0.3000717759132385
342	645.4137938118338	Track2	2.465147018432617	0.7925145626068115	-0.24576210975646973
343	645.4237938118338	Track1	0.9397192597389221	0.26738274097442627	-0.2422197461128235
344	649.4138938118338	Track2	1.2402077913284302	0.5833648443222046	-0.2747774124145508
345	649.4236938118338	Track1	1.2692551612854004	0.4925888180732727	-0.3590528964996338
