# Supplementary material for: Supervised spike sorting feasibility of noisy single-electrode extracellular recordings: Systematic study of human C-nociceptors recorded via microneurography
Source: PLoS One. 2025 Sep 26;20(9):e0329537. doi: 10.1371/journal.pone.0329537 (PMC12469167; doi:10.1371/journal.pone.0329537)
Supplement: S16 ZIP Folder — This archive includes the raw extracted feature sets for A1, A3, and A6, as well as SPDFFV3 features for A1 and A3. It also contains waveform data used for plotting and template computation in Fig 3, along with the data used for PCA and clustering analyses presented in Fig 5. (ZIP) [file pone.0329537.s016.zip › S16_features A1, A3, A6/A6_raw_features.csv]

spike_idx	spike_ts	track	0	1	2	3	4	5	6	7	8	9	10	11	12	13	14	15	16	17	18	19	20	21	22	23	24	25	26	27	28	29
0	3950.604097483725	Track4	-2.1704876	-1.9688966	-1.4476544	-0.9458158	-0.10097935	0.8576394	1.8162556	1.8451949	1.5370568	1.1786034	1.3206694	1.3413874	1.3732864	1.3374411	1.918201	0.7089961	-1.6801579	-3.481327	-3.2412581	-1.968239	-0.47653502	0.72938526	1.0664634	1.2430593	0.9082833	0.49129277	-0.30980402	-1.0612452	-1.7347486	-2.174763
1	3950.61119748372	Track2	0.2959516	0.52450734	0.64519787	0.18874413	-0.57749444	-0.54592407	-0.19108637	0.1101472	0.8073243	1.1920866	1.5742176	1.5752041	0.91288733	0.35876334	0.14665037	-0.8527489	-1.7107419	-2.019541	-1.7166613	-0.9678494	-0.12103967	0.64980185	0.8543508	1.0381817	1.0575843	0.97339696	0.5889633	-0.18154949	-0.14241542	0.29891133
2	3958.604197483725	Track4	-0.9787017	-1.0207956	-1.1187955	-1.0997217	-0.8257825	-0.47028673	-0.606434	-0.64951444	-0.47489074	-0.074341886	0.7395798	1.4811512	2.1201184	2.7025216	2.0576358	-0.5682864	-2.7847989	-3.0406528	-2.2277093	-0.26179078	1.6432773	2.6051803	2.7942722	1.8751208	0.64618444	-0.24205932	-0.76494366	-1.4545604	-2.03138	-1.8514937
3	3958.6111974837254	Track2	-0.024026668	0.22722043	0.07759031	-0.37458906	-0.80769527	-0.73896384	-0.48475647	-0.059872147	0.19828099	0.33738762	0.47912505	1.4505676	2.248372	2.5318456	1.6534718	0.10389891	-1.7377083	-2.8660276	-2.744349	-2.1655548	-1.1954195	-0.13616712	0.69781494	0.7066941	0.9197933	0.99510145	0.65341926	0.40019935	0.13152294	0.35580364
4	3966.604297483725	Track4	0.4551185	1.0931008	1.2772603	1.573231	1.5179832	1.760679	1.3995949	-0.18714008	-1.3894464	-1.9452187	-1.7571111	-0.6416218	0.9280147	2.7189643	2.8768148	0.5998156	-1.9323932	-2.7736177	-2.5539389	-1.5877484	-0.0016643524	1.612036	2.3496597	2.4591684	1.7702157	0.93755156	-0.16938175	-0.9461447	-1.1230706	-0.7889503
5	3966.611097483726	Track2	1.4877284	2.0352736	2.0014014	1.259831	0.635661	0.640265	0.5876479	0.05687229	-0.97639966	-1.6137283	-1.7952588	-2.061635	-1.8107151	-0.7853329	-0.112818226	-0.9497621	-1.8870106	-1.921212	-1.1832519	-0.097361915	1.5202851	2.930747	3.4019961	3.1612744	2.396357	1.8067188	1.1430869	0.44854134	-0.10229478	-0.5005417
6	3974.6041974837203	Track4	-1.6127417	-1.6975875	-1.5923525	-0.99086946	-0.0013354948	0.7530629	1.2108314	0.80239147	-0.06217415	-0.29862288	0.10126805	0.46333992	1.078631	1.984301	1.8951811	-0.42062917	-2.263884	-2.2270517	-1.1770035	0.5327288	1.9389188	2.3582098	1.9099796	1.1282884	-0.19305952	-0.7731651	-1.0109298	-1.4469967	-1.4328557	-0.854722
7	3974.6111974837295	Track2	0.121328354	1.5758618	2.4091825	2.9688942	3.3378694	3.3151784	2.7360647	1.062517	-0.5196154	-1.8126882	-2.256649	-2.4293005	-2.0540712	-1.0168493	-0.5452664	-1.1421444	-1.8787891	-2.186273	-1.7222519	-0.8363059	0.11803978	0.92406845	1.2946898	1.3963064	2.1789834	2.13689	1.6163112	0.8112706	0.08712718	-0.44989753
8	3982.604297483725	Track4	-0.7169303	-0.5475684	-0.23581102	-0.4883739	-1.110574	-1.1039969	-0.6708902	-0.50448793	-0.7320578	-1.0046815	-0.9109568	-0.73008466	0.017738244	1.7501556	2.8192651	1.1509795	-1.3361712	-2.247112	-1.7005472	0.049637426	1.6199286	2.6962733	2.2776403	1.3706555	0.64355356	0.13612694	-0.013832083	-0.31046176	-0.16839518	-0.21114668
9	3982.611097483725	Track2	-1.6400371	-1.3200572	-0.71857464	-0.95831245	-1.2266612	-0.6268232	0.26701218	0.79581434	0.927357	0.79680085	0.6603253	0.4107228	0.54686964	1.0483762	1.2752873	0.5725205	-0.9333192	-2.2678304	-2.8147252	-1.6538491	0.106858626	2.0198174	2.485477	1.623546	0.5176014	-0.5722327	-1.3674128	-1.6071512	-1.0484197	-0.38313934
10	3990.604297483725	Track4	1.0588996	1.2190528	1.16808	1.401897	1.5028558	1.6347271	1.0510072	0.39625308	-0.07631503	-0.41306543	-0.057899002	0.55410445	0.5830439	0.37553507	-0.10952965	-2.2727633	-4.339658	-4.19726	-2.181669	-0.2640928	1.0881679	1.8547318	1.8415775	1.7669272	1.6071032	1.32626	0.7504321	0.57679564	0.4810982	0.7418818
11	3990.611097483725	Track2	0.15684496	0.34659562	0.7616132	0.90203506	1.1437446	1.1963617	0.97175264	0.39921278	-0.071382165	-0.627152	-0.98692316	-0.8004604	-0.1674086	0.45478964	-0.03981183	-1.4410772	-3.1570697	-3.5793278	-2.2790115	-0.28612626	1.7813969	3.416137	3.8568022	3.3559566	2.8186073	2.2148287	1.7314107	0.943471	-0.09538877	-0.97672856
12	3998.604297483725	Track4	-0.49462223	-0.6784539	-1.0316479	-1.2095605	-1.1628625	-0.79191005	-0.6577359	-0.36702532	0.11409349	0.34922647	0.71787524	1.2190528	1.4318228	1.7784371	2.0017302	-0.05526814	-2.3829315	-2.8012419	-1.1388558	1.007598	2.7261992	3.0159204	2.494685	1.4196552	0.41664222	-0.6662862	-2.125434	-2.6331942	-2.090246	-1.3512987
13	3998.6110974837225	Track2	-0.076972745	0.06739573	-0.23416674	-0.41898486	-0.55348784	-0.32262948	-0.1542543	-0.05230842	0.2798376	0.48011163	0.92998785	1.0273294	1.0309469	1.362763	1.3963064	0.2666833	-1.7347486	-3.0745254	-3.1577272	-2.09189	-0.24929419	1.7675849	3.153053	3.603913	3.0057259	2.0333004	0.9447864	-0.5873602	-2.1155682	-3.3359702
14	4006.6044974837255	Track4	-1.1062988	-0.8557086	-0.85603744	-0.346965	0.7448415	1.4255745	1.3193539	0.3406762	-0.4564747	-0.59163535	0.30384418	1.209187	1.5209428	2.079998	2.184903	0.12494579	-2.3691192	-3.6618721	-2.7828257	-1.2394867	-0.068422444	0.59159416	0.50707793	0.38572964	0.7359624	0.9875378	1.3653939	1.5712578	1.2029388	0.218999
15	4006.611097483725	Track2	-0.83531934	0.14434837	0.6662447	0.7188618	0.35021305	-0.041456122	0.012147665	0.46301106	1.2032677	1.6288077	0.8592837	-0.09407334	-0.74225247	-0.75474906	-0.88300383	-1.8824065	-2.8209736	-2.848269	-1.8597152	-0.6985143	0.7839755	2.2684324	2.8699088	1.904389	1.0523225	0.5478562	0.42420593	0.6396073	0.48076934	0.1943347
16	4014.6044974837255	Track4	-0.81394356	-0.09834849	0.6639427	0.94741726	0.94840384	0.77345204	0.41927308	-0.069737874	-0.5071188	-0.37557563	0.10883177	0.42716563	1.1421003	2.3529482	2.5206645	-0.29796514	-3.199164	-3.994681	-3.4109507	-1.3332114	0.4357159	1.4114337	1.8698591	1.8248059	1.5679693	1.0388395	0.4834002	0.4297965	-0.45187068	-0.83301735
17	4014.611097483725	Track2	-0.92082256	-1.7847352	-1.649574	-0.81394356	0.34626678	1.3644073	2.059609	2.2329159	1.9139258	1.239113	0.84481394	1.0253563	1.3588167	1.2308916	-0.17464347	-2.1481252	-2.947585	-2.2951257	-1.1480639	0.26405245	1.481809	1.9744353	1.440702	0.42091736	-0.27626052	-0.13846913	-0.15918717	-0.416354	-0.41766945	-0.35584414
18	4022.6044974837255	Track4	-1.1092585	-0.6038031	0.010174519	0.4620245	0.14303294	-0.49758193	-0.7978295	-1.0227687	-0.7787557	-0.22364329	0.6580233	0.9750412	1.2026099	1.3085017	1.3022535	0.9783298	-1.110574	-2.240206	-1.6574667	-0.5018571	0.4051322	0.819492	0.968793	1.0128597	0.826398	0.3758639	0.17263012	0.13448265	-0.2072004	-0.31309262
19	4022.611097483725	Track2	0.0124765225	-0.020738091	-0.5797965	-1.6022183	-2.127407	-2.4417973	-2.346099	-1.8347219	-1.0296748	-0.21147555	0.34330705	0.8122572	1.3831521	1.931684	1.6100628	-0.043429267	-1.9836953	-2.708832	-1.862675	-0.08716733	1.9760796	3.6637645	4.071215	3.2194817	2.0829577	0.7843043	-0.5169846	-1.1845672	-1.542037	-1.7791446
20	4030.6043974837253	Track4	0.9605715	0.24399216	-0.8445274	-1.4792249	-1.862675	-1.2796074	-0.4265486	0.6501307	0.8888808	0.82508254	0.5475273	0.6031042	0.78857946	1.0940874	1.1519661	-0.82117844	-2.959424	-3.1577272	-1.7834197	0.37487733	2.2246945	2.8731973	2.7498767	2.1454403	0.9822761	-0.15162344	-0.7692188	-1.2519833	-1.3841846	-1.8537958
21	4030.610997483722	Track2	-0.5640113	-1.1825941	-1.0138896	-0.8004604	-0.2749451	-0.0023220675	-0.45219952	-0.7261384	-0.8770844	-0.9024065	-0.7784269	-0.3453207	-0.08848276	-0.27362967	-0.54296434	-1.1868693	-1.5038893	-1.1585873	0.18709983	1.6383445	2.5574963	2.985337	3.3704262	3.1267445	2.4660745	1.8524297	0.9993766	-0.14537515	-1.4594934	-2.477972
22	4038.6043974837253	Track4	1.053638	1.936288	1.758377	0.46597078	-0.99711776	-1.4756074	-1.0566412	-0.27987796	0.2966093	0.43472937	0.1233015	0.21965672	0.4741922	0.95465213	1.6741898	1.1115167	-1.5193458	-3.4569912	-3.5651867	-2.0165813	0.2321533	1.9642408	2.8314328	3.2398708	3.2882123	2.4775844	1.33777	-0.0384964	-1.0924867	-1.9932323
23	4038.610997483725	Track2	0.67841244	1.2601599	1.6179554	1.4370846	1.1026375	0.4212462	-0.28152227	-0.4923202	-0.47061557	-0.79980266	-0.6613533	0.031221403	0.60244644	0.9391959	1.3519107	0.58534586	-0.44858208	-0.80769527	-0.53178316	-0.8017758	-1.8620173	-2.7716446	-3.0771563	-2.273092	-0.5018571	1.1470332	2.0885482	2.696602	2.8820765	2.8459024
24	4046.6043974837253	Track4	-0.5232329	0.06871116	0.15914696	-0.25126734	-0.14701943	0.11113378	0.33344135	0.7668749	1.0131886	1.07896	1.1358521	1.1450601	1.0352219	1.0404837	0.9000619	-0.48015246	-3.5447974	-5.326249	-4.777704	-2.3424816	0.24859616	2.1036756	3.1793613	3.232636	2.969223	2.3335457	1.6939212	1.4180108	0.9786587	0.3722465
25	4046.6109974837254	Track2	0.9283436	1.6048012	0.63763416	0.057530005	-0.07467074	0.4636688	0.8911828	0.82541144	0.89184046	1.0842216	1.0082557	0.5613393	-0.34926698	-0.42621976	0.030892545	-0.7376484	-2.2438235	-3.3211715	-2.6838386	-1.1007082	0.28937447	1.7748197	2.1181452	2.2977004	2.1007159	1.2387842	0.116066635	-0.7179169	-0.78434634	-0.38938767
26	4054.604497483725	Track4	-0.010214649	-0.17102604	0.14632152	0.39987049	-0.43148148	-1.6436545	-2.664765	-2.737443	-1.949165	-0.49067593	1.0907987	2.22305	3.2609174	3.7874138	3.5644505	1.7047734	-1.7686211	-4.005533	-4.0476274	-2.4651465	-0.69719887	0.7136001	1.7018137	1.9047178	1.6830689	1.1526238	0.36961564	-0.05493928	-0.32164294	-0.47949475
27	4054.611097483725	Track2	-0.58933336	-1.1510236	-0.9579836	-0.5820985	-1.0043527	-1.2283055	-0.9586413	-0.39267623	-0.1348517	0.15026781	0.644869	0.68433183	1.4995673	2.1063066	1.9879184	0.6050773	-1.194433	-2.2457967	-1.9534402	-0.8770844	0.5001719	1.8172421	2.7324474	2.785393	1.824477	0.25944844	-1.3046007	-2.000467	-2.153058	-2.1681857
28	4062.6043974837253	Track4	0.16605297	0.55969507	1.04443	1.1240133	0.85500854	0.663285	0.65210384	0.11113378	-0.4311526	-0.71594375	-0.5465818	-0.089469336	0.20420042	0.24037473	0.4643265	-0.26902565	-2.7782216	-3.9733047	-3.6092544	-2.3944414	-0.3357838	1.9040601	3.071497	3.6433756	3.425016	2.6791728	1.4351114	-0.1605026	-1.005668	-1.224688
29	4062.6108974837202	Track2	-0.0664493	-0.09571763	0.08548289	0.57811105	1.1927443	1.5406742	1.0575843	-0.43970293	-1.3147954	-1.733762	-1.6275405	-1.4410772	-0.43345463	0.31699848	-0.16083145	-0.89615816	-1.3378155	-1.0908425	0.38112563	2.1289976	3.2540114	3.9416466	3.793662	2.473967	0.7727943	-0.4446358	-1.3683994	-1.6180035	-1.511453	-1.1010371
30	4070.6043974837253	Track4	-0.58670247	0.52286303	1.5304797	1.32626	0.7504321	-0.29928058	-0.9448292	-1.411151	-1.623594	-1.6101109	-1.4900773	-1.0444734	-0.6370178	0.5189168	1.4209706	0.24497873	-1.6400371	-2.1685145	-1.5742652	-0.24271704	1.5558016	2.8682644	3.3648355	2.9685652	1.7748197	0.702419	-0.04573127	-0.5594073	-0.91292995	-0.87050724
31	4070.6108974837207	Track2	0.76720375	0.8431697	0.5028028	-0.21377756	-0.78335977	-0.6560916	-0.46568272	0.073315166	0.21669699	0.19597898	-0.13386512	-0.8543932	-0.95436615	-0.6297829	-0.7702054	-1.4246342	-2.1655548	-1.5943257	0.0019530808	1.6656395	2.964948	3.420412	3.1747575	2.446672	1.2604886	0.21603929	-0.5416489	-0.7965141	-0.89385617	-1.2115337
32	4078.6043974837253	Track4	-1.343735	-1.1306344	0.06279173	1.3575013	2.571966	3.1323352	2.969223	2.3812296	1.3137634	0.5491716	-0.61202455	-1.4262786	-1.6804868	-1.026715	-0.7846752	-2.4467304	-3.7677658	-3.493166	-2.374381	-0.6669439	0.8675051	2.0609243	2.8120303	2.7120583	2.5101411	1.6482102	0.55673534	-0.40418625	-0.9816614	-0.7346887
33	4078.610997483725	Track2	0.75141865	0.925055	0.672493	0.72938526	1.1424292	0.73004293	0.46301106	0.19367698	-0.12202624	-0.3420321	-0.44332036	-0.6330715	-0.33874354	0.03155026	-0.6212326	-2.1780515	-4.2232404	-4.384712	-2.5144756	0.040100556	2.5272415	4.530625	5.377424	4.8187013	3.4187677	2.0803268	1.0204234	-0.23482445	-1.4881041	-1.949165
34	4086.6044974837255	Track4	-0.23745531	0.42782336	1.1157918	1.3769039	0.95465213	0.38408536	0.3906625	0.44459507	0.62382215	1.0279871	0.64618444	0.0683823	-0.27626052	-0.2578445	-0.1348517	-1.2128491	-2.7726312	-3.4346287	-3.2021236	-1.907071	-0.33907238	1.376575	2.46443	2.9162774	2.7870374	1.8461815	1.2016234	1.1256576	0.75733805	0.1966367
35	4086.6109974837254	Track2	0.24267673	0.42091736	0.5185879	0.603433	0.66723126	1.0480474	1.0579131	0.57942647	0.48372906	0.7862775	0.7481301	0.6146142	0.6836741	0.78693515	0.46761507	-1.5410504	-4.0463123	-5.481144	-4.757314	-2.3434682	0.98326266	3.843977	4.9597793	4.888089	4.0590477	2.4003034	0.72412354	-0.7616551	-1.5775537	-2.2970989
36	4094.6045974837257	Track4	-0.21377756	-0.09867735	-0.05921443	-0.27132767	-0.25718677	0.05917429	0.99510145	1.3269176	0.91157186	0.59258074	0.3068039	0.45709163	0.8109417	1.6538007	0.47156134	-1.8955609	-3.173184	-3.1248412	-1.8916146	-0.7504739	0.39296448	0.9184779	1.3325082	1.381179	1.3542128	1.6242037	2.0711188	1.9119527	1.4683259	0.82409596
37	4094.611097483725	Track2	-1.9882994	-1.9767892	-1.024413	0.6928821	2.2884924	3.4072578	2.9863236	2.0786827	0.9674775	0.3521862	0.3988839	0.35185733	0.45380306	0.8086397	0.40644765	-1.1901579	-3.0025048	-3.8210413	-2.8170273	-1.1549699	0.4090785	1.3482933	1.6853709	1.0431145	0.66196954	0.3045019	0.29200533	0.026617397	0.049637426	0.16407982
38	4102.604397483725	Track4	-2.7338254	-2.5999792	-1.7650037	-0.7047626	0.5906076	1.8774228	2.5084968	2.8225536	2.5397382	1.6551162	0.63467443	0.013134237	-0.31375033	0.15783153	0.42223278	-1.455547	-3.5477571	-3.302755	-1.9534402	-0.3795219	1.0266718	1.6593913	1.7524575	1.822175	1.234509	0.66131186	-0.34499183	-0.9306883	-0.93200374	-0.41240773
39	4102.610997483725	Track2	-1.1210974	-0.8583395	-0.6080783	-1.3805672	-1.6255673	-0.5656556	0.24201901	0.3567902	1.1763015	2.0362601	2.4427257	2.903452	3.1977773	2.8524795	1.8215173	-0.226603	-2.7617786	-4.672467	-4.6609573	-3.1501634	-0.5584207	1.3354679	2.5430267	2.971525	2.7751985	1.7988262	0.54456764	-0.60182995	-1.5318424	-3.061371
40	4110.593668293488	Track4	-0.17497234	-0.82117844	-1.4640974	-1.6189901	-1.5321712	-1.4292383	-0.91720515	0.114751205	0.81751883	1.7442361	3.2586155	4.1876297	3.311561	2.6094553	0.77476746	-2.6424022	-4.569862	-4.5586805	-3.436273	-1.5512451	0.08022117	0.92998785	1.3285619	1.2151065	1.0200946	0.60014445	0.32489106	0.055228002	-0.06184529	-0.41701174
41	4110.600068293488	Track2	-0.47785047	-0.51632684	-0.35584414	0.13645579	0.49162164	0.8569817	0.7159021	0.4057899	0.22327414	0.11310692	0.28345504	0.5014874	0.7066941	1.049034	1.3061997	0.17098582	-1.7844063	-3.362608	-3.5010588	-2.0909035	-0.050335277	1.55054	2.2408085	2.3368342	2.2565935	1.840591	1.0917853	-0.05099299	-0.8580106	-1.5551914
42	4114.593668293488	Track4	0.23741502	0.87605536	1.0230542	1.0345643	1.3519107	1.289428	1.6899749	1.5998683	1.2555559	0.7099827	-0.1588583	-0.96094334	-1.1010371	-1.0559834	-1.1855538	-2.8903632	-4.2202806	-3.8611627	-1.9205543	0.40874964	1.753773	2.7094274	3.6252885	3.495391	2.851493	1.5357414	0.64519787	-0.3295355	-0.9326615	-0.525206
43	4114.600068293488	Track2	1.5784926	1.255227	0.6570367	0.33113933	0.4557762	0.6290839	0.5721916	0.24004588	0.19630784	-0.34564954	-0.3953071	-0.60742056	-0.1355094	0.03714084	-0.90010446	-2.7367852	-3.9012837	-3.4520583	-1.1023525	1.2743007	2.678844	3.0188801	2.6258981	1.7823834	0.28378388	-0.99941975	-1.5995873	-1.1441176	-0.48245448	0.46136677
44	4118.593668293488	Track4	1.5768484	0.95136356	-0.025670955	-0.91786283	-1.6301713	-1.7429701	-1.474292	-1.3838557	-1.1326076	-0.9691648	-0.60577625	-0.39728025	-0.051979564	0.98786664	1.3575013	-0.42885062	-2.3063068	-2.2043602	-0.6715479	0.8615857	1.8922213	2.7288299	3.0968187	3.0218399	2.6689782	1.9908781	1.1052685	-0.075328454	-1.2536275	-1.9409436
45	4118.600268293488	Track2	0.22853586	0.4728768	0.8629011	1.3295485	1.1983348	0.8652031	0.027603969	-1.3401175	-2.0198698	-1.7571111	-0.9007622	0.14895238	1.110859	2.10532	1.9757507	-0.39662254	-2.6634493	-3.5424953	-2.9262092	-1.4640974	0.48076934	2.5042217	3.3585873	3.1750863	2.9116733	2.1523461	1.1312481	0.41927308	-0.2118044	-1.3141377
46	4122.593868293488	Track4	-0.007254931	0.10850292	-0.16412003	-0.96225876	-1.4233189	-1.4213457	-1.3835269	-0.9652185	0.0660803	1.300938	2.260211	2.3552501	1.7860008	1.4088029	1.184194	0.040100556	-2.4789586	-3.9049013	-3.5323007	-1.9185811	0.5133262	2.2618551	3.2467766	3.3539834	2.8005204	2.056978	0.82902884	-0.43904522	-1.059601	-1.4289094
47	4122.6001682934875	Track2	0.04733542	-0.27560282	-0.86031264	-1.0546681	-0.6817425	-0.13616712	0.2735893	0.5402925	0.55410445	0.39987049	0.7829889	0.83659256	0.97569895	0.57054734	-0.94252723	-3.2179089	-4.3603764	-3.0143437	-0.78171545	1.0694231	2.8889823	3.5220282	3.1810057	2.1921377	1.3117902	0.6297416	0.25615987	-0.28941485	-1.1599028	-2.2244208
48	4126.593968293488	Track4	-1.8738562	-0.78927916	-0.17036833	-0.3397301	-0.8053933	-0.7540913	-0.42885062	0.25648874	1.0342354	1.6501833	1.9014293	1.9494423	1.7642964	1.4620776	1.8652551	0.5317422	-2.1921926	-3.2386272	-2.4006898	-1.096433	0.7182041	2.0191596	2.3552501	1.680438	0.54358107	-0.47094443	-1.075715	-1.6433257	-1.6758827	-1.602876
49	4126.600268293486	Track2	-1.2115337	-1.754809	-1.6107686	-1.2812518	-1.7705942	-1.9399569	-1.2819095	-0.9204937	-0.13748255	0.6096813	1.2535827	1.4775338	1.9376035	1.9422075	0.8589548	-0.750145	-2.3125553	-2.5634756	-1.0451311	1.2749584	2.9439013	3.4049559	3.2655213	2.3976724	0.7593112	-1.1608894	-2.6687112	-3.3478093	-3.4089775	-2.7167246
50	4130.593968293488	Track4	0.72379464	0.50378937	0.22656272	0.6800567	0.66723126	0.62382215	0.98688006	1.4640508	1.2950186	0.6113256	-0.15030801	-0.8438697	-1.1125472	-0.7024606	-0.356173	-0.7133129	-2.935746	-4.229489	-3.3524132	-1.4141108	0.64618444	2.5440133	3.8554869	4.228408	3.710133	2.4960003	0.99904776	-0.0010066372	-0.9760708	-1.710413
51	4130.600368293488	Track2	0.4834002	0.5024739	0.3229179	0.30252877	0.28246847	0.074630596	0.027275112	0.28345504	0.5471985	0.106858626	0.30877703	0.42190394	0.68104327	0.9220953	0.38934708	-1.2391578	-3.0952437	-4.1893673	-3.2859833	-1.754809	0.09830833	1.8126382	2.935022	3.3010378	3.0928726	2.8551104	2.1326149	1.3390853	0.5883056	-0.29862288
52	4134.5938682934875	Track4	-1.217782	-1.3605068	-1.4611377	-1.3480101	-0.72021896	-0.34400526	0.3321259	0.53371537	0.9063102	0.9010485	0.36270964	0.36632705	1.1667646	1.6679416	-0.083878756	-2.6532547	-3.3770778	-2.256649	-0.24436133	1.5179832	1.9428651	2.2286408	1.9714756	1.9675293	1.2424016	0.4028302	-0.06677815	-0.44660893	-0.60577625	-1.1013659
53	4134.600268293486	Track2	0.4344005	-0.13353626	-0.5035014	-0.7623128	-0.75705105	-0.6462258	-0.5307966	-0.44660893	-0.28908598	-0.14767714	-0.34663612	-0.006597216	0.9579407	2.2312715	1.760679	0.3791525	-1.0063258	-1.3664262	-0.6541184	0.09271775	1.1739994	2.2582378	2.3194048	1.8113228	0.81324375	-0.24107274	-1.7367218	-2.3845756	-2.033353	-2.1892328
54	4138.5938682934875	Track4	-1.0457889	-0.8833327	-0.7369907	-0.9451581	-0.6692459	0.09403318	0.49885648	0.704721	0.5846882	0.46761507	0.16901268	0.10652977	0.9858935	1.5873718	-0.08683848	-2.541771	-3.303413	-1.8968763	0.23313987	2.4029343	3.8758757	4.1136374	3.0777452	1.2881126	-0.3084886	-1.357547	-2.1454945	-2.5493348	-2.7864432	-2.8492556
55	4138.600268293488	Track2	0.8490891	0.25089815	-0.12202624	-0.10624108	-0.07861703	0.072986305	-0.07894589	-0.3413744	-0.4962665	-0.71758807	-0.91852057	-1.0622318	-0.6028165	0.14961009	-0.2805357	-1.862675	-2.9436388	-2.5467038	-1.0724264	1.1621606	2.6282	3.44113	3.6450198	3.4049559	2.524282	1.5400165	0.37356192	-0.81098384	-2.0389438	-2.6095161
56	4142.593968293488	Track4	0.049308565	-0.4531861	-0.98133254	-0.7853329	-0.46568272	-0.3374281	0.14040208	0.40940735	0.6067216	0.7320161	0.09370433	-0.4226023	-0.20654269	0.15947582	0.18545555	-1.1937753	-2.7292213	-3.0386796	-1.7044935	0.5314133	2.4710073	3.1500933	2.8991768	2.2953985	1.436098	0.51990336	-0.19075751	-0.34334755	-0.43148148	-0.6172863
57	4142.600268293488	Track2	-0.5580918	-0.087825045	0.120341785	0.3722465	0.8139014	1.0565977	1.5225872	2.1135414	1.9471402	1.5334394	0.9220953	0.04865085	-0.37162933	-0.2647505	-0.1845092	-1.1661512	-2.9314709	-4.3669534	-4.2459316	-2.2033737	0.6182316	3.082349	4.347124	4.5566044	3.7525554	2.789668	1.6426196	0.04470456	-1.2921041	-2.216857
58	4146.594068293488	Track4	0.3337702	0.45347422	-0.20259638	-0.62780976	-0.97278225	-0.7748094	0.017738244	0.75273407	0.52812475	0.5708762	1.108557	1.714968	2.2875059	2.15991	-0.027315244	-2.3826025	-4.86847	-5.897816	-4.7592874	-2.3467567	0.5771245	3.1037247	4.971947	5.354733	4.509249	2.896217	1.3430316	0.43012536	-0.14603285	-1.194433
59	4146.600268293483	Track2	-1.4249631	-1.0398694	-0.462723	0.1749321	0.4672862	0.5274671	0.22689158	0.11310692	0.33640105	0.28082418	-0.020738091	-0.26540822	-0.45515925	0.25813302	0.8839479	-0.20029438	-1.6722653	-2.2415216	-1.5558491	-0.17201261	1.177288	2.0451393	2.1477423	1.6357137	0.70176125	-0.25291163	-1.0776881	-1.3914195	-1.4950101	-1.3003255
60	4150.59396829349	Track4	2.3108547	0.6047484	-1.5423659	-3.1281297	-3.9180558	-3.6595702	-2.4677773	-1.4890907	-0.7027894	0.14961009	0.64454013	1.5436339	2.7363935	3.626275	3.3740435	1.7419342	-1.1723994	-3.1314185	-2.8804975	-1.3397887	0.3613942	1.6991829	2.54204	2.3203914	1.6653107	0.68696266	-0.5097497	-1.3937216	-1.803809	-2.066568
61	4150.600268293488	Track2	0.555091	0.37816593	0.17558983	-0.5860448	-1.147735	-1.2210705	-1.0161916	-0.5455952	0.36468276	0.9918129	1.3387564	1.1562412	1.1404561	0.6662447	-0.41109228	-1.7521781	-2.5473616	-1.9126616	-0.19569038	1.7166122	2.9728405	3.4230428	2.6568105	1.55054	0.13152294	-1.1622049	-1.616688	-1.6265539	-1.4032584	-1.4798826
62	4154.593968293488	Track4	0.015765099	0.70406324	1.3292197	1.3111326	1.0730405	0.7543784	0.60014445	0.4764942	0.41236708	0.47221908	0.36007878	0.35185733	0.75865346	1.1871537	0.87079364	-1.2325807	-3.7164633	-4.6287284	-3.4214742	-1.1996948	0.69551295	1.7251625	2.107622	2.121105	1.4259034	0.9648467	0.9234107	0.19301927	-0.5820985	-0.8376214
63	4154.600268293483	Track2	-1.2322518	-0.72515184	0.15256982	0.58534586	0.63598984	0.81916314	1.4390577	1.3285619	0.87605536	0.36369622	0.47221908	0.9763566	0.649473	0.018724816	-0.078288175	-0.22232786	-1.12899	-1.7893393	-1.9738295	-1.0796613	0.5708762	2.1539905	2.665032	2.123407	0.7727943	-0.43904522	-0.8984602	-1.4256208	-1.6426679	-1.7623727
64	4158.594068293488	Track4	1.2831798	0.84284085	0.3176562	-0.19009979	-0.6195883	-0.6925948	-0.56236696	-0.02238238	0.17624754	0.08285203	-0.10426793	-0.8264402	-0.7550779	-0.19930781	0.3252199	-1.0954465	-3.3057148	-3.7108727	-2.9439676	-0.9573259	1.6409754	3.6318657	4.826265	5.2231917	4.4664984	3.3243864	1.6084186	0.13645579	-0.88201725	-1.813346
65	4158.600268293488	Track2	1.3134346	1.9290532	1.9520731	1.9017582	1.5219294	0.8757265	0.016751671	-0.21016012	-0.15556973	-0.29040143	-0.37294474	0.06575144	0.6106679	0.9237396	0.50378937	-1.6515472	-3.8345249	-4.783952	-3.7799337	-1.2894732	1.3325082	3.4394855	4.7706885	3.8035278	1.8300675	0.62612414	0.16375096	0.32390448	0.6165873	0.5721916
66	4162.5938682934875	Track4	1.0858659	1.3956486	1.3578302	1.5202851	1.5574459	1.42689	0.5093799	-0.6334004	-1.6479297	-1.9787624	-1.9287758	-1.4216745	-0.59196424	0.12757665	-0.57058847	-2.8055172	-4.096299	-3.5112534	-1.2141645	1.8382889	4.304702	5.1784673	4.5516715	3.3043263	2.2927675	1.0904698	-0.34860927	-1.7377083	-2.155689	-1.954098
67	4162.600268293488	Track2	0.41861534	0.77706945	0.7915392	0.95596755	0.94018245	0.49129277	0.30384418	0.23379758	-0.086180754	-0.19503266	-0.3680119	-0.2601465	0.025630824	0.601131	0.938867	-0.04573127	-2.1921926	-3.5724218	-3.6618721	-2.5032942	-0.5409912	1.4097894	2.8386676	3.5772758	3.603913	3.0731413	2.5022485	1.7429208	0.9138739	-0.21936813
68	4166.5938682934875	Track4	0.42223278	0.48011163	0.68827814	1.3380988	1.8803825	1.696552	1.2673947	0.71162695	0.17920727	0.16079125	-0.004295213	-0.8080241	-1.0352653	-0.560065	-1.450943	-3.1126733	-3.6118853	-2.2122529	0.22393186	1.9103084	2.2565935	2.0990717	1.3880849	0.8050223	0.4505145	0.45840707	0.5800842	0.59422505	0.47517878	0.5393059
69	4166.600268293488	Track2	-0.525206	-0.43312576	-0.21969698	0.3584345	1.6429485	2.5295436	2.161554	1.8369735	1.2660792	0.49359477	0.23149557	0.50477594	0.4205885	0.6692044	0.44262192	-1.3891175	-3.5244079	-4.9694314	-4.383725	-2.3375487	0.27654904	2.128011	2.79197	2.6295156	2.4203637	2.1036756	1.5807947	0.9329476	0.081207745	-0.9339769
70	4170.59396829349	Track4	-0.12071081	-1.0434868	-1.7137016	-2.08334	-2.4529786	-2.0415747	-0.9816614	0.10883177	0.79318345	1.2114891	1.4232726	1.744565	1.963583	2.1635273	0.6639427	-1.5854465	-2.3444548	-1.4821846	0.34495133	1.6110494	1.988905	2.3312438	2.4782422	1.4574736	-0.3061866	-1.3207148	-1.7890104	-2.155689	-2.1402326	-2.00836
71	4170.6001682934875	Track2	1.2039254	0.4413065	0.06180515	-0.7669168	-1.4414061	-1.2838826	-0.72811157	-0.11906652	0.2545156	0.110804915	0.17164354	0.32719305	0.7668749	0.57646674	-0.471931	-1.9698832	-2.9413366	-1.9471918	0.3028576	2.3059218	3.223428	3.3796341	2.683119	1.3239579	-0.11479137	-0.87807095	-1.418386	-1.7186345	-1.4479833	-0.8119704
72	4174.593968293488	Track4	-0.6679305	-1.1033391	-0.90931255	-0.17826091	0.7020901	0.42256165	0.3607365	0.50444704	0.59652704	0.38967592	1.0408125	1.5419897	1.0713962	1.1207247	0.6876204	-1.2532988	-3.2955203	-3.910821	-2.7841413	-0.560065	1.4683259	2.896875	2.6824613	1.8481547	0.82409596	-0.16543546	-0.55743414	-1.0507218	-0.9346346	-0.59558165
73	4174.6001682934875	Track2	-1.1013659	-0.9445004	-0.71068203	-0.5827562	-0.30487117	-0.029617246	0.16309325	0.24662302	0.49063507	0.6527616	0.8004183	0.94215554	1.3986083	1.5202851	0.7839755	-1.243433	-3.104452	-3.6681206	-2.6249726	-0.75310475	0.98096067	2.4838326	3.4707267	2.9994776	1.8162556	0.47386336	-0.4258909	-0.8935273	-0.9421984	-0.98495
74	4178.593968293486	Track4	1.4275477	1.4324806	0.6455267	-0.31309262	-1.0260574	-1.4802115	-1.3697149	-0.72252095	-0.14504628	-0.15754287	-0.09308677	-0.1200531	0.09896605	0.704721	1.7350281	1.0684365	-1.4006276	-3.0232232	-2.6210263	-0.62616545	1.0894833	2.3016467	2.9004922	3.282293	2.9958603	1.8941945	0.07101316	-1.6867352	-2.4865224	-3.189627
75	4178.600168293486	Track2	1.547909	0.49852765	-0.19963667	-0.1697106	0.06180515	0.9345918	1.3236291	0.7540495	0.37323305	-0.3091463	-0.7425813	-0.69719887	-0.8774133	-0.95601046	-0.36044815	-0.8208496	-1.5029027	-1.752507	-1.2855269	-0.18681121	1.2897569	2.5367785	3.3145208	3.4197543	2.685421	1.0483762	-0.102952495	-1.3269632	-1.9902725	-2.1201723
76	4182.593968293488	Track4	1.4939767	1.4084741	0.6096813	-0.26606596	-0.98495	-1.0369097	-1.0572989	-0.7590242	-0.56236696	-0.29171684	-0.09505992	0.29167646	0.47748077	0.649473	-0.5413201	-2.7818391	-3.7542825	-2.6009657	-0.28875715	2.6071534	4.300098	4.2872725	3.8206282	2.8061109	1.557117	0.46268222	-0.6409641	-1.3144665	-1.5190169	-2.169501
77	4182.600268293488	Track2	1.4305074	1.5784926	1.6367003	1.4472791	1.0059538	0.9661621	1.0250274	0.8316597	0.10422777	-0.24732104	-0.7784269	-1.0283593	-0.5939374	-0.40188426	-1.1388558	-2.1734474	-2.6341808	-1.738366	-0.351569	1.1470332	2.3638003	2.9777732	2.7751985	2.0536895	1.0648191	-0.10985851	-1.1260303	-1.8876683	-1.5295403	-0.7142995
78	4186.594068293488	Track4	1.2111602	1.1000067	0.17361668	-0.66233987	-1.261849	-1.6226075	-1.3434061	-0.74948734	-0.24140161	0.03450998	0.7997606	1.3805213	1.1102012	0.83297515	0.59882903	-1.3167685	-3.3997693	-3.6184623	-2.1773937	-0.3509113	1.8764362	3.495391	3.6890864	3.2842662	2.6226096	1.3894004	-0.25751564	-1.6633861	-2.369777	-2.57663
79	4186.600268293488	Track2	0.821794	0.08350974	-0.18352264	0.06279173	0.76884806	1.3048843	1.330864	0.64223814	0.12757665	-0.27691826	-0.97245336	-1.229292	-1.092158	-0.9070105	-1.0214533	-2.275394	-3.0080955	-1.8436011	-0.03718097	1.7616655	3.2023811	3.818655	3.7249315	3.0905704	1.657747	0.0029396536	-0.7448833	-1.3489966	-1.9175946	-1.9498228
80	4190.610711109529	Track4	-1.8873394	-1.7554667	-1.8084131	-1.5673592	-0.98264796	-0.76264167	-0.06677815	0.4903062	1.4048566	1.9780527	2.259882	2.221406	1.8843287	1.6291366	1.3917024	-0.07236873	-3.1955464	-5.0151434	-4.395893	-2.635825	-0.11183166	2.2875059	3.601611	3.3960767	2.1964128	0.28312618	-1.1674665	-1.3805672	-0.7876349	-0.11577795
81	4190.617011109526	Track2	-1.038225	-1.0487486	-0.3936628	-0.4055017	-0.2759317	-0.40287083	-0.79980266	-1.1335942	-0.94384265	-0.6833868	-0.01284551	0.4728768	1.074356	1.3847964	0.35646135	-2.1422057	-4.2863817	-4.6885815	-3.4158835	-0.3459784	3.5851684	6.3777966	7.256822	6.467245	4.525363	1.8708457	-0.6616822	-2.3536627	-3.1725261	-3.9147673
82	4192.610811109529	Track4	0.2413613	0.7310295	0.35613248	0.28937447	0.24629416	0.76983464	1.5719156	1.7241759	1.3091594	0.74023753	0.033852264	-0.48475647	-0.0016643524	0.5958693	-0.7767826	-2.8827994	-3.910821	-2.7884164	-0.6307695	1.1226978	2.4476585	3.3247154	3.1066844	2.6074822	1.1674223	-0.4107634	-1.3894464	-1.6995606	-1.7038358	-0.9573259
83	4192.617111109529	Track2	-0.8093396	-0.6518164	-0.080919035	0.44788364	-0.03586554	-0.94022524	-1.2930907	-1.0211245	-0.059872147	0.25583103	1.1411138	1.8303964	2.1737218	2.2977004	1.8366446	0.27950874	-1.8981918	-3.362937	-3.5043473	-1.9675812	0.06180515	1.7738332	2.8268287	2.710743	2.0533607	1.0325911	-0.4548304	-1.3013121	-1.4453524	-1.0086278
84	4194.611111109529	Track4	0.3988839	0.6849896	0.36862907	-0.19930781	-0.48409876	-0.36439446	-0.1861535	0.05818772	0.06048972	-0.05132185	0.2706296	0.47715193	0.18085155	0.12067064	0.9773432	0.12691893	-2.5565696	-3.9243042	-3.1363513	-1.5594665	0.4281522	2.2260098	3.3937747	3.1813345	2.3526194	1.3075151	0.6705198	0.43604478	0.49458134	0.5823862
85	4194.617311109529	Track2	-1.3956947	-1.2431041	-0.9806748	-0.60084337	-0.30289802	0.11047606	0.58797675	1.0822484	1.5114061	1.6574181	1.500225	1.4045278	1.5518553	1.6981963	1.2151065	-0.47456187	-2.8193293	-4.0643997	-3.5997174	-1.921212	0.06739573	1.589345	2.1516886	1.9984418	1.6459082	1.0131886	0.58041304	-0.20654269	-0.69423914	-0.48245448
86	4196.611211109529	Track4	0.79482776	0.5185879	0.2344553	0.34001848	0.08942918	-0.2749451	-0.6850311	-0.88629246	-0.750145	-0.86228573	-0.76888996	-0.25356933	0.27885103	0.7655595	-0.20456953	-2.5312474	-3.3714871	-2.4085824	0.11573778	2.6370792	3.9876864	2.9221969	1.7807392	0.9747124	0.29134762	0.3160119	-0.020080376	-0.70180285	-1.4608088	-1.5801847
87	4196.617411109529	Track2	0.42913878	0.95465213	1.0473896	1.3134346	1.5663251	0.69419754	0.10061034	-0.14471743	0.5771245	0.8826325	1.394662	1.1473621	0.6731507	-0.06184529	-0.87412465	-2.3799715	-3.7062685	-3.8700418	-2.355307	0.24432102	2.6298444	3.8725872	3.8193128	2.6844344	1.77186	0.9997055	-0.2686968	-1.574594	-2.400032	-2.5598583
88	4198.611411109529	Track4	0.28444162	0.5274671	0.29430732	-0.5041591	-0.7498162	-0.21279098	0.5074068	0.3729042	-0.27922025	-0.7297558	-1.047762	-0.70443374	-0.07203988	0.5774533	1.5650096	0.7274121	-2.1961389	-3.9861302	-3.7292888	-1.9284469	0.7813446	2.9041097	4.457619	5.057778	4.9535313	3.8406882	2.1138701	0.2637236	-1.5844599	-3.2373118
89	4198.617511109529	Track2	0.09765062	0.2545156	0.4136825	0.74681467	0.8162034	0.76358634	0.52220535	0.4021725	0.65210384	1.0424569	1.3614476	1.4607621	1.1684089	0.34560907	-0.29862288	-1.3325537	-2.5894556	-3.4102929	-3.141942	-1.5436813	0.052926	1.1522949	1.7343705	2.1635273	2.4617994	1.7458805	0.67117757	0.41532677	0.042731415	-0.21377756
90	4200.611511109529	Track4	-0.027315244	0.33344135	0.3137099	0.43604478	0.34396476	-0.46370956	-1.1263592	-1.1648357	-0.7988161	-0.19799238	-0.06677815	0.39362222	0.8050223	0.7346469	1.0029941	0.12691893	-2.0346687	-3.6016905	-3.248493	-1.3683994	0.6590099	2.528228	3.239213	3.332279	2.473638	1.4469502	0.58041304	-0.21048898	-0.7767826	-1.1987082
91	4200.617511109529	Track2	-0.9704802	-0.69193715	-0.26803908	-0.24962305	-0.73929274	-0.71462834	0.39723963	1.2854818	1.8613088	1.9760796	1.7097063	1.4232726	1.1305904	0.99082637	0.8750688	0.08975804	-1.5354598	-2.588469	-2.959753	-2.3385353	-1.0171782	0.60639274	1.9517442	2.6867363	2.9363375	2.2223926	-0.017120657	-2.3069646	-2.749611	-2.1806824
92	4202.6114111095285	Track4	0.22458957	0.3689579	0.6428959	0.70570755	0.66986215	0.4942525	-0.02632867	-0.34104553	-0.58144075	-0.7882926	-1.0086278	-0.812957	-0.8866213	-1.0372385	-1.0204667	-2.5756435	-3.4625819	-2.3408372	-0.17628777	2.3000023	4.1951933	4.507605	3.705529	2.4617994	1.1226978	-0.100321636	-0.9372655	-1.3404464	-1.2615203	-1.075715
93	4202.617711109529	Track2	-0.41832715	-0.6449104	-0.31177717	0.6951841	1.4426751	1.5324528	0.87375337	0.9655044	1.4620776	1.7577193	1.5765196	0.91551816	-0.16707975	-0.51534027	-0.9020776	-2.193508	-3.4517295	-2.9985585	-1.5759095	0.4143402	2.030012	2.5348053	2.8018358	3.0175648	1.5679693	-0.1759589	-0.9862654	-1.516386	-1.6357619	-1.9189099
94	4204.6117111095255	Track4	1.0605439	0.7602978	0.15914696	0.13316722	0.11935521	0.07495945	-0.020409234	-0.30487117	-0.69785655	-1.3601779	-1.766319	-1.7146882	-0.67253447	1.0549533	1.518312	-0.24633448	-1.7311311	-1.7699366	-0.8376214	0.4511722	1.703458	2.6834478	2.6436563	1.9882473	1.0115443	0.10225462	-0.4031997	-0.5702596	-0.14932144	-0.079603605
95	4204.6177111095285	Track2	-0.7070646	-1.1214263	-0.76132625	-0.356173	0.2390593	0.69419754	1.2739718	1.8096784	1.8797247	1.5045	1.1832074	0.7020901	0.48011163	0.25122702	-0.71002436	-2.0461786	-3.0327601	-2.600637	-0.9658762	0.51990336	1.988576	2.8879957	2.753494	1.906691	0.7435261	-0.27889138	-1.1776612	-2.0011249	-2.1385882	-1.0750573
96	4206.611811109528	Track4	1.7087197	1.769887	1.5952643	1.360461	1.2470056	0.19926757	-0.6616822	-1.782762	-2.53914	-2.369777	-1.6913391	-0.8606415	0.44459507	2.0175154	2.1197896	-0.022711238	-2.5493348	-3.791115	-2.839061	-0.89221185	1.0164771	2.669636	3.1944888	2.830775	2.2519896	1.8754497	1.2746295	0.70176125	0.15947582	-0.9629165
97	4206.617911109529	Track2	-2.0050712	-1.2105471	-0.6153132	-0.358475	0.207489	0.79943174	1.0411414	1.5886872	1.8787383	2.118803	1.6455793	1.046732	1.1006645	1.2279319	0.27260274	-1.1954195	-2.7746043	-2.8969405	-1.9268025	-0.41207886	1.307844	2.5117853	2.7189643	1.831383	0.34001848	-0.5686153	-0.7912523	-1.5239497	-1.8902992	-1.4072047
98	4208.611911109529	Track4	1.3088306	0.6951841	0.1680261	-0.13123426	-0.18187834	0.0969929	0.41565564	0.11113378	-0.29960945	-0.7369907	-0.9329903	-0.46930015	-0.003966355	1.0608728	1.2493075	-0.889581	-2.5585427	-2.4421263	-1.759413	-0.3624213	0.9332764	1.680438	1.7860008	1.5676404	1.6301231	0.8615857	-0.30717316	-0.75737995	-0.59097767	-0.16017374
99	4208.617911109526	Track2	-0.7320578	-1.0033661	-1.0954465	-0.6475413	-0.3038846	-0.7031183	-0.52586377	-0.02665753	0.67742586	1.449581	1.8816979	1.1953751	0.7481301	0.8589548	0.24958274	-0.64951444	-1.187527	-0.99086946	-0.50843424	0.58534586	1.5350837	2.0395486	1.9645696	1.6202574	0.46629962	-1.0319768	-1.9771181	-2.3076224	-2.308609	-1.9300911
100	4210.612111109529	Track4	0.32423332	0.4038168	0.33245477	0.29101875	0.60014445	1.0154905	1.1203958	1.3279042	1.2486498	0.8014049	0.10916063	-0.26935452	-0.22857615	0.7283987	1.0464032	-1.4220034	-3.8348536	-3.8374846	-2.3872066	-0.9704802	0.121657215	0.78266	1.5094329	1.9445094	2.0037034	1.8188864	1.1463755	0.34495133	-0.18154949	-0.30585775
101	4210.617811109526	Track2	-1.8235407	-1.9560711	-1.6268827	-1.4272652	-0.72120553	0.043060273	0.13546923	0.06969773	-0.35124013	-0.29928058	0.31173676	0.7251101	0.51201075	0.43933335	0.36698478	0.0012953656	-1.1536545	-1.453245	-0.59558165	1.1506506	2.6531932	3.3010378	3.0116453	2.2891502	1.4781916	0.8872365	0.13678466	-0.9445004	-2.1570044	-3.1409554
102	4212.612111109529	Track4	-0.8991179	-0.0112012215	1.275945	2.1556349	2.7002194	1.655445	-0.17069718	-1.3963524	-1.5870907	-1.0533526	-0.082234465	1.7004983	3.053081	3.755186	3.3217556	0.36698478	-2.7575035	-3.8072293	-3.1597004	-2.16983	-0.8978025	0.18775755	0.74385494	1.2082006	1.0286448	0.41729993	0.06542259	-0.7632994	-1.539735	-1.5597954
103	4212.618111109527	Track2	0.3738908	-0.01843609	-0.4729176	-0.7320578	-1.0767015	-1.3447216	-1.0089567	-0.7646148	-0.43016604	-0.62386346	-0.69686997	0.056214575	1.1911	1.6024992	0.8763842	-0.9112857	-2.4082537	-1.8232118	0.053912573	1.575533	2.7271857	3.7821522	4.191905	3.411862	1.739961	-0.088153906	-1.8426145	-2.9022024	-3.3537288	-3.1291163
104	4214.611911109529	Track4	-1.2332383	-0.93529236	-0.75705105	-0.7767826	-0.70344716	-0.25126734	0.96320236	1.7991551	1.7712023	1.4041989	0.86618966	-0.06480501	-0.4985685	-0.35189784	0.005241656	-0.9339769	-2.3750386	-2.4585693	-0.99054056	0.8293577	2.0803268	2.592355	2.3861625	1.7162834	1.2473345	0.25747532	-0.85932606	-1.3631376	-1.4693592	-1.4644263
105	4214.618011109529	Track2	3.0583427	2.4371352	1.0684365	-0.25718677	-0.85899717	-1.0720975	-1.2237015	-0.8978025	-0.72021896	-0.8303865	-0.9497621	-1.2907887	-1.3542584	-1.1881847	-1.5568357	-2.414831	-2.9489005	-2.1320112	-0.071053304	1.8820268	3.3125477	4.5266786	4.5450945	3.8281918	3.0419	2.3460422	0.75141865	-1.0277016	-1.9195677	-2.033353
106	4216.612011109529	Track4	0.4028302	0.4143402	0.36797136	0.4136825	0.013463095	-0.78664833	-1.5456544	-1.6581243	-1.3217014	-0.66266876	0.32489106	0.95136356	1.7373302	2.1168299	0.47452107	-2.073803	-2.9442964	-1.6127417	0.45544735	2.2582378	3.3543122	3.1668649	2.013569	1.1486775	0.5074068	-0.3976091	-1.3555739	-2.1517427	-2.2280383	-1.7492183
107	4216.618111109528	Track2	0.18085155	0.12823436	0.13678466	0.66361386	1.2285897	1.2999514	1.4969363	1.33777	1.0148329	0.5185879	0.5478562	0.9530078	0.91551816	1.2042543	1.083235	0.13086522	-1.1727283	-1.6265539	-1.6979163	-1.8218963	-2.21883	-2.931142	-3.270527	-2.339522	-0.61334	0.75503606	1.9346437	2.5640733	3.2556558	3.4516532
108	4218.612011109526	Track4	1.1490064	0.91650474	0.45610505	0.59948677	0.5748225	0.49359477	0.22064328	-0.21969698	-0.60577625	-0.62780976	-0.96488965	-1.1112317	-1.122084	-0.21476412	0.22360301	-0.9573259	-1.7561245	-1.1132048	0.46268222	2.0605955	3.0402558	3.2336226	3.137268	2.3194048	0.9980612	-0.051650707	-1.082621	-1.8054534	-2.1020849	-2.25928
109	4218.618311109529	Track2	1.9369457	2.6087978	2.578872	2.0270522	1.2440459	0.6205336	0.07397288	-0.084865324	-0.18154949	-0.54460865	-0.8218362	-0.7813866	-0.41207886	0.6738084	0.4390045	-0.97903055	-2.4980326	-3.1080692	-2.4302874	-0.7708631	0.9174913	1.9474691	1.9987706	2.2674458	1.9346437	1.1249999	0.17789184	-0.3153946	-0.60182995	-0.94022524
110	4220.612211109529	Track4	-1.294735	-0.2969786	0.86388767	1.6304519	1.8642685	1.3482933	0.81719	0.6257953	0.60244644	0.585017	0.7307007	0.36501163	0.06706687	0.7616132	0.40611878	-1.6956143	-3.4510717	-3.4566624	-1.9156214	-0.11676452	0.94379985	1.6702435	1.92708	1.8849865	2.1832588	2.07079	1.6853709	1.2157642	0.6964995	-0.102952495
111	4220.618311109529	Track2	-3.2063987	-2.4783008	-1.1326076	0.27030075	1.0194368	1.0907987	1.4647084	1.9178721	1.9609522	1.6610355	1.3058709	0.913545	1.0730405	1.3755884	0.948075	-0.6662862	-2.480603	-3.2313924	-2.48718	-0.8399234	0.9345918	1.0819197	0.6113256	0.30614617	-0.12761682	-0.51534027	-0.79191005	-0.8093396	-0.6235346	-0.785004
112	4222.6123111095285	Track4	-1.6324733	-1.6206343	-1.2394867	-0.43082377	-0.03882526	0.06279173	0.51201075	0.87473994	0.66229844	0.5830439	0.6606541	0.47550765	0.6271107	0.9881955	0.996088	-0.80769527	-2.5670931	-2.6450331	-1.6091243	-0.41734058	0.812586	1.2335224	1.4370846	1.2828509	0.62875503	0.20485814	-0.10952965	-0.3903742	-0.67121905	-0.6393198
113	4222.618211109522	Track2	-0.049348705	0.831002	1.5219294	1.2233279	-0.03750983	-0.93134606	-1.3841846	-1.8406414	-1.6854197	-0.7070646	-0.04540241	0.4057899	0.4580782	0.47156134	0.67742586	0.09370433	0.20880443	0.47517878	0.004255084	-0.55348784	-0.8340039	-0.13978456	1.1049396	2.2056208	2.828473	2.9905987	2.0691457	0.50082964	-0.7258095	-1.5877484
114	4224.612111109529	Track4	-0.03191925	-0.21838155	-0.1519523	-0.004295213	-0.29960945	-0.8636012	-1.2052853	-1.2634934	-1.5650572	-1.4167416	-1.3822114	-0.8231516	-0.09144248	1.2223413	1.2766026	-0.3091463	-1.8955609	-1.8202521	-0.096046485	1.813296	3.0606446	3.3250442	3.1563416	2.116501	0.5570642	-0.49429336	-1.1217552	-1.4075336	-1.6515472	-1.8209097
115	4224.618311109529	Track2	0.65966755	0.6290839	0.057530005	-0.5755213	-0.954695	-0.7810577	0.046348847	1.1197381	1.4219571	0.98326266	0.044375703	-0.8297288	-0.44989753	0.20880443	0.10126805	-1.1895001	-2.3756964	-2.4029918	-0.91457427	1.0197657	2.4183905	2.605509	2.3450556	1.7850143	0.98194724	0.5554199	0.6234933	0.3252199	0.16276439	-0.20983125
116	4226.6123111095285	Track4	0.9290013	1.3716421	0.98194724	0.35711905	-0.7218632	-1.7518493	-1.9146348	-1.1539834	-0.50152826	-0.37097162	-0.36373672	0.32423332	1.1187515	1.6153246	1.1134899	-1.1378692	-2.968961	-2.7321813	-0.850118	1.0944161	2.6436563	3.370755	3.2885413	2.1444538	0.5577219	-1.0342788	-2.2806559	-2.7121208	-2.3691192	-1.946863
117	4226.618311109529	Track2	-0.608736	0.18775755	0.8780285	0.9684641	0.6280973	0.3975685	0.4120382	0.7441838	1.0131886	1.3496088	1.4765472	0.8990753	-0.007912646	-0.4729176	-0.92739975	-2.2060046	-3.5727506	-4.0765676	-2.9587662	-0.8034201	1.5410031	2.8929286	3.1385834	2.5213223	1.8034302	1.2578578	0.80469346	0.026617397	-0.5005417	-0.8320308
118	4228.612511109529	Track4	1.346649	1.4028835	1.0592285	0.91880673	0.56956077	0.25550216	-0.18352264	-0.643595	-0.95568156	-0.89023876	-0.4219446	0.058516577	0.58534586	1.6472236	1.3446759	-1.2391578	-3.9229887	-4.0900507	-2.912397	-1.1549699	0.92867243	2.6765418	3.057356	2.6495757	2.1398497	1.7346994	1.344347	0.4735345	-0.32789123	-1.3802383
119	4228.618511109529	Track2	-0.7488296	-0.33841467	0.21768357	0.45084336	0.4057899	-0.0069260737	-0.22364329	-0.1519523	0.22393186	0.56429905	0.7372778	0.88000166	1.1884692	1.543305	1.1388118	-0.7744806	-2.2421792	-2.7111342	-2.2938101	-1.4052316	0.16868383	1.3071862	1.7133237	1.6478814	1.2144488	0.55311793	-0.17168376	-0.13222083	0.28345504	0.47616535
120	4230.612511109529	Track4	1.3699979	0.30943477	-0.2969786	-0.3782065	-0.6126823	-0.7330444	-0.25225392	0.2729316	0.53568846	0.87309563	1.3703268	1.8343427	2.2934253	2.713045	1.5706002	-1.7041646	-4.6237955	-4.834597	-3.4573202	-1.3562316	0.5488428	1.9718044	2.6311598	2.2832308	1.4775338	0.39427993	-0.48574305	-0.8833327	-0.6718768	0.03450998
121	4230.618411109524	Track2	-0.77546716	-0.45417267	-0.2716565	0.1519121	0.34001848	0.23807272	0.2897033	0.2081467	-0.05691243	-0.067107014	-0.5301389	-0.5679576	0.48767534	1.3219848	0.915847	-0.2009521	-1.022111	-0.6988431	0.53963476	1.04443	0.37882364	-0.41898486	-0.7228498	-0.5071188	-0.025342098	0.13579808	0.18644212	0.30877703	0.7431972	1.3160654
122	4232.612611109529	Track4	0.15355638	-0.03981183	-0.14175771	0.0792346	-0.041456122	0.14467724	0.24826731	0.66427153	1.2351668	1.598224	1.8718323	2.0306697	1.8100073	1.1710397	0.91255844	-0.9911983	-3.5224347	-4.457391	-3.5592673	-1.4667282	0.18545555	1.1351944	1.4785204	1.3808501	0.9822761	0.31206563	0.16934153	-0.15787174	-0.39267623	-0.20851582
123	4232.618411109532	Track2	-1.0931445	-1.6791713	-2.029078	-2.0396016	-1.5643995	-0.9461447	-0.30289802	0.6504596	1.007598	0.7645729	0.6113256	0.48142707	0.40546107	1.1480198	1.1697243	-0.48672962	-1.7084398	-1.7709231	-0.54954153	1.1118456	1.9428651	2.157608	1.5886872	0.670191	-0.7951986	-1.4749497	-1.7702655	-1.8676078	-1.745272	-0.86129916
124	4234.612611109529	Track4	0.6106679	0.8444851	0.45906478	0.07627488	0.13842894	0.124288075	0.19992527	0.16079125	0.1519121	0.47517878	0.9441287	1.474903	2.1592522	3.1829789	3.051437	-0.09834849	-3.2290902	-4.308416	-3.3553731	-1.8393259	-0.8208496	-0.34400526	0.39723963	0.7323449	0.8763842	0.9507058	0.91190076	0.7892372	0.6409227	0.5672588
125	4234.6185111095265	Track2	-0.27461624	-0.51764226	-0.9024065	-1.0763727	-0.74323905	0.11836864	1.099349	1.5511976	1.4065009	0.88592106	-0.3032269	-1.1164935	-0.93101716	0.06081858	0.8520488	-0.075328454	-1.2572451	-1.68246	-1.5683458	-0.5222463	0.996088	2.3904376	2.953438	2.842285	1.479507	0.065093726	-1.2957215	-2.4457438	-2.6835098	-2.3631997
126	4236.612711109529	Track4	1.5383723	1.4824667	1.1305904	0.03681198	-0.617944	-0.7133129	-0.7669168	-0.32591808	0.18282469	0.63138586	0.85040456	1.0447588	1.424588	1.8116516	2.6091266	1.2907435	-1.8271581	-3.8782635	-3.5401933	-2.0981386	-0.59196424	0.60935247	1.0385106	1.1256576	0.6826875	0.70800954	0.12659007	-0.35946158	-0.21048898	0.3114079
127	4236.6185111095265	Track2	-0.91325885	-1.1523391	-1.4871175	-1.507178	-1.2809229	-1.189829	-0.79191005	0.06936888	0.78266	1.2012945	1.2111602	0.78594863	0.5133262	0.71919066	0.3367299	-0.7001586	-1.5627551	-1.553547	-0.30651546	0.8300154	1.806061	2.0763805	2.2579088	1.9839721	1.1069127	0.41861534	-0.65444726	-2.1898904	-3.7329063	-3.9239755
128	4238.612611109529	Track4	-0.6307695	-0.06677815	-0.14307314	-0.30815974	-0.50448793	-0.5008705	-0.068751305	0.51233965	1.3140923	1.6774784	1.499896	1.3565147	1.120067	1.5331105	1.6528141	0.17591868	-1.5933391	-2.3829315	-1.9623194	-0.54954153	0.5057625	1.0296314	0.78233117	0.27654904	-0.78007114	-1.1987082	-0.96719164	-0.70607805	-0.42621976	-0.038167544
129	4238.618711109527	Track2	-1.886024	-1.6094532	-0.727125	0.21472386	0.5715339	0.44229308	0.41532677	-0.21936813	-0.8399234	-0.96620506	-0.48475647	0.20979099	1.0316045	0.9441287	0.15059666	-0.5899911	-1.173386	-0.50514567	0.9247261	2.4430547	2.8666203	1.9593079	0.34100506	-1.6801579	-2.7877586	-2.612147	-1.6324733	-0.97343993	-0.1884555	0.78101575
130	4240.612611109529	Track4	0.81455916	1.1871537	1.4673393	1.1874826	0.33015278	-0.19832124	-0.74554104	-1.3434061	-1.0668358	-0.33545494	0.79219687	1.8261213	2.9978335	3.784454	3.5322227	1.1700531	-2.395757	-4.7770457	-4.16832	-2.3112397	-0.14274427	0.5886345	0.7431972	0.5041182	0.061147436	-0.12564369	-0.25356933	-0.16379118	-0.2367976	-0.07335531
131	4240.618811109523	Track2	-1.11748	-1.4150974	-1.4249631	-1.182923	-0.76527256	-0.23844188	0.10587206	-0.18779778	-0.4633807	-0.17563005	0.08318089	0.43308505	1.0940874	1.9346437	1.9152412	0.6267819	-0.58308506	-1.157272	-1.194433	-0.5883468	0.12494579	0.25122702	0.20485814	-0.004295213	-0.13452284	-0.04573127	-0.29040143	-0.43904522	-0.45910555	-0.6662862
132	4242.612811109529	Track4	2.2608685	0.31338105	-1.3588625	-1.9097018	-1.1016948	0.17263012	1.3476356	1.9395766	1.2716697	0.77739835	0.27490476	-0.4327969	-0.9888963	-0.14175771	1.2470056	0.3459379	-2.1773937	-3.5490725	-3.0215788	-1.7179767	-0.22101243	1.0316045	1.4397154	1.335139	1.3801924	1.4485945	1.3213271	0.6787413	0.071670875	0.048321992
133	4242.618911109525	Track2	0.65440583	0.6234933	0.50674903	0.24103244	-0.017778374	-0.075657316	0.11540892	-0.19601923	-1.0783459	-1.4996141	-1.2243592	-0.3953071	1.0934296	2.1536617	1.7402899	0.15355638	-1.6433257	-2.484878	-2.390495	-1.5190169	-0.40648827	0.8776997	1.7754774	1.8938656	1.4262322	0.8763842	0.5488428	0.6192182	0.3015422	0.14665037
134	4244.612711109528	Track4	-0.12991883	-0.11643566	-0.32131407	0.0065570865	0.52976906	1.0240408	1.0713962	0.99510145	0.9237396	0.5152993	0.16506639	0.09896605	-0.48113903	-0.701474	-0.76625913	-2.664107	-4.8267045	-4.9921227	-2.9660013	-0.019093804	2.476269	4.440519	4.980826	4.25077	2.8485332	1.4028835	-0.15228115	-1.1941042	-2.0879438	-2.2293537
135	4244.618711109529	Track2	-0.557763	0.020040246	0.50970876	0.47221908	0.4373602	0.5347019	0.3607365	-0.10689879	-0.38938767	-0.44101834	0.031879116	0.6169162	1.1171073	1.4078163	1.0503494	-0.41175	-1.9817221	-3.2027814	-3.4806693	-2.4506767	-0.6948969	1.2078717	2.2700765	2.7982183	2.8541238	2.633133	2.5430267	1.714968	0.36928678	-0.7258095
136	4246.612711109528	Track4	1.5373857	0.79318345	0.20551585	0.28246847	0.23149557	0.0022819384	-0.10229478	0.08975804	-0.05625471	-1.0987351	-1.8353796	-2.078078	-0.90437967	0.33574334	-0.5143537	-2.2000852	-2.4098978	-1.3164396	0.35810563	2.0194886	2.9366665	3.2385552	3.008028	2.0030458	1.1460466	-0.06776473	-1.3279498	-1.598272	-1.4016142	-1.4400907
137	4246.618811109529	Track2	-0.12991883	-0.7925678	-1.327292	-1.1355673	-0.6998297	-0.024355525	0.72412354	1.4729298	1.7129948	1.4166955	0.8027203	0.43078306	0.26503903	0.4274945	0.19630784	-1.1983793	-2.7637517	-2.692718	-1.7982185	-0.87839985	0.43538707	1.4476079	2.063884	2.750863	3.1698246	2.8889823	1.9053756	0.3314682	-1.0980774	-1.3858289
138	4248.612811109532	Track4	-3.1080692	-4.1919985	-4.0910373	-2.2596087	-0.1845092	1.4706279	2.324009	2.4525914	2.2500165	1.7633098	0.84020996	0.1673684	0.53700393	1.362763	0.89184046	-1.4266075	-3.3165674	-3.4928372	-2.1139238	-0.6218903	0.6428959	1.3065286	1.374273	0.81291485	0.34856877	0.055885717	-0.10492565	-0.3140792	-0.36373672	-0.096046485
139	4248.618811109531	Track2	0.8346194	0.5090511	0.4182865	0.5692319	0.77970034	0.12691893	-0.86952066	-2.1645682	-3.2386272	-3.1455595	-1.8396548	-0.24403247	1.1059262	2.2799423	2.1645138	0.88098824	-0.58703136	-1.4864599	-0.5988702	1.3505954	2.6686494	3.012303	2.4565377	1.1480198	0.20156956	-0.87576896	-1.5782115	-1.9570577	-1.8357085	-0.7682322
140	4250.6007856722745	Track4	-0.7093666	0.074301735	0.3890182	0.15125439	-0.19503266	0.22162986	0.9454441	1.3390853	1.774491	2.2763247	2.7439573	2.0724344	1.4673393	0.8395523	0.22491844	-0.8238093	-3.493166	-5.226274	-4.8214426	-3.412595	-1.2016679	1.6432773	3.2217836	3.4529686	2.873526	2.3092103	1.2016234	-0.13682485	-1.1911445	-1.6459565
141	4250.606885672275	Track2	1.1782746	0.4636688	-0.7119975	-1.9172657	-2.6022813	-2.294797	-1.4542316	-0.73501754	-0.060201004	0.42157507	1.2022811	2.2891502	2.9310758	3.1398988	2.833077	0.85237765	-1.7396815	-3.4392328	-3.762504	-2.4845493	-0.25488478	1.195704	1.5021981	1.2068851	0.5152993	-0.04408698	-0.67516536	-1.1799632	-1.1122183	-0.8760978
142	4254.600285672274	Track4	-0.28250882	0.207489	0.42223278	0.5300979	0.45413193	0.032207973	-0.5896622	-0.6629976	-0.4508841	-0.3367704	0.03845627	0.40776306	1.012202	1.3877561	0.18973069	-1.9129905	-2.5476904	-1.6110975	-0.20160982	1.2608175	1.8208596	1.5488956	0.72609663	-0.35419986	-1.1825941	-1.73146	-1.2019968	-0.975742	-0.67352104	-0.6939103
143	4254.606385672275	Track2	1.1417716	1.0681076	1.0700808	0.26701218	-1.196735	-2.0129638	-1.7166613	-1.7798023	-2.1408904	-2.3069646	-1.609782	-0.29664972	1.4065009	1.8665706	0.69781494	-1.2565873	-2.4510055	-1.8935877	0.207489	2.5792007	3.6913884	3.7472937	3.0218399	1.824477	0.84481394	-0.089469336	-0.819863	-1.6936412	-1.8070977	-1.4696879
144	4258.5998856722745	Track4	0.74023753	0.9197933	0.950377	0.77575403	0.54456764	0.4949102	0.21998557	-0.38708565	-0.36603874	-0.5104074	-0.5837428	0.053254858	0.4574205	0.915847	-0.2430459	-2.4421263	-3.1853516	-2.378985	-0.8754401	0.90302163	2.1040044	2.4279273	1.8037591	0.8855922	0.5051048	-0.025670955	-0.40287083	-0.77513826	-0.5603938	-0.17858978
145	4258.606285672278	Track2	-1.1822652	0.12363036	0.9569541	1.4275477	1.5166677	1.355857	1.3598033	1.2351668	0.8014049	0.20913328	-0.19536151	-0.3509113	0.36566934	1.2950186	1.3551993	0.15026781	-0.9579836	-1.3042718	-1.4118087	-1.1003793	-0.25587136	0.43078306	0.6419093	0.5340442	-0.40089768	-1.1862116	-1.7120572	-1.4124665	-0.80868185	-0.008899219
146	4262.599685672275	Track4	0.5478562	-0.50481683	-1.4986275	-1.9458765	-1.8639904	-1.3907617	-1.1799632	-0.7922389	-0.23581102	0.27490476	0.52220535	1.1072416	1.692277	1.8537452	0.67216414	-1.5867618	-2.9709342	-2.6065564	-0.53046775	1.2371399	2.33519	2.9863236	2.8324194	1.9254358	0.07528831	-1.2098894	-1.1184666	-0.6682593	-0.38215277	-0.5613804
147	4262.605985672275	Track2	-0.4679847	-0.41438085	-0.5518435	-0.65214527	-0.21081783	0.8096263	1.4400443	1.7777795	1.9967974	1.8225039	1.4137357	0.83297515	0.57416475	0.30187103	-0.87017834	-2.645362	-4.2248845	-4.120964	-2.9058197	-1.3874732	0.3906625	1.8645974	2.5861068	2.3157876	1.481809	1.0131886	0.8915116	0.7852909	0.66986215	0.34133393
148	4266.599685672273	Track4	0.05917429	0.00063765055	-0.15491201	-0.30717316	-0.5847293	-0.884977	-1.0517083	-0.80473554	-0.36209244	0.18709983	0.45478964	1.1072416	1.865584	2.7393532	3.5092027	1.614338	-1.5568357	-3.1031363	-3.2639496	-1.9965209	-0.3426898	1.4624065	2.8406408	3.0843222	1.6482102	-0.55874956	-2.5522945	-3.7703967	-3.2945337	-1.8061111
149	4266.605685672272	Track2	1.6672839	1.3081728	0.9395247	0.079892315	-0.53704494	-0.9704802	-1.3519564	-1.8166347	-1.8705676	-1.7673056	-1.6725942	-1.1714128	-0.39497823	0.5393059	0.41697106	-0.1611603	-0.65970904	-0.3476227	0.58403045	1.6912904	2.449303	2.8613586	2.9554112	2.5101411	1.4216282	0.34396476	-0.6847022	-1.6357619	-1.9593596	-2.1053734
150	4270.599385672274	Track4	-0.37787762	-0.5498704	-0.3107906	0.1209995	0.9000619	1.5442916	1.6551162	1.776464	0.8984176	-0.1223551	-0.057570145	0.43078306	0.75108975	0.94248444	0.06476487	-2.5914288	-3.9539018	-3.0935993	-1.2181108	0.57679564	1.8738054	2.264486	2.0244215	0.6988015	-0.38938767	-0.39234737	-0.48278332	-0.10788536	0.028590541	0.33541447
151	4270.605585672275	Track2	0.046677705	-0.5107363	-1.0747284	-1.1539834	-1.4341712	-1.0119164	-0.6705613	-0.23318017	0.39921278	0.644869	0.56660104	0.3498842	0.5573931	0.025959682	-0.49133363	-1.1168224	-1.5939968	-1.3332114	0.14073095	1.8820268	2.6564817	2.5775564	1.8169134	0.56561446	-0.6149843	-1.3246611	-1.3414329	-0.8958293	-0.58670247	0.14829466
152	4274.599285672275	Track4	0.938867	1.0881679	0.8096263	0.44919908	0.7530629	0.94610184	1.1644626	0.6257953	-0.19897895	-1.1326076	-1.8212386	-1.7048224	-0.7718497	0.5524602	0.010832235	-1.567688	-2.3105822	-1.5972854	-0.21903928	1.2815355	2.2884924	2.5703216	2.3956995	1.9764084	1.1667646	-0.07368417	-1.1072854	-1.2575738	-0.7603397	-0.36209244
153	4274.605585672275	Track2	-0.891883	-1.3970101	-2.061635	-2.2017295	-1.7794734	-0.8507757	-0.20193867	0.40973622	1.0960604	1.6396599	2.211869	2.1105816	1.8165845	1.62815	1.3897293	-0.07302645	-1.6387216	-2.6072142	-2.6838386	-1.8241984	-0.04441584	1.2111602	1.7471958	1.6442639	1.2726563	0.819492	0.3729042	-0.4462801	-1.2273189	-1.7357352
154	4278.599285672275	Track4	-1.8080842	-1.1743726	-0.4258909	0.42782336	1.4571447	2.287835	2.3365054	2.2838886	1.9277377	1.3522396	0.22294529	-0.4883739	-0.703776	-0.32131407	0.6889358	0.3791525	-2.0297356	-3.536247	-3.3050573	-1.9639637	-0.29862288	1.1042819	2.1612253	2.1645138	1.5232449	0.6090236	0.23018014	0.41466907	0.6889358	0.7737809
155	4278.605485672275	Track2	-2.2109375	-1.9179233	-1.8462319	-1.6525338	-0.8438697	0.18677098	1.1693954	1.856376	2.3463712	2.2704055	1.5285065	0.7639152	0.83264625	0.48372906	-1.0372385	-2.808477	-3.690483	-2.9242358	-0.9796883	0.83889455	2.150702	2.3684044	1.92708	1.6225594	1.216422	0.5511448	-0.17957634	-1.1178089	-1.3443927	-0.63537353
156	4282.599185672275	Track4	0.6692044	0.5998156	0.8938136	1.3226426	1.4969363	1.1332213	0.6208624	0.214395	-0.19799238	-0.5945951	-0.49758193	-0.2437036	0.39723963	1.2197105	0.019711388	-2.4079247	-3.7878263	-3.007109	-0.9629165	1.2914011	2.1934533	2.3101969	1.8188864	1.2687101	0.60639274	-0.013503225	-0.42457545	-0.27922025	0.0016242232	0.052597143
157	4282.605485672273	Track2	-0.93364805	-0.14767714	0.37487733	0.14862353	-0.3522267	-0.7448833	-1.0737418	-1.254943	-0.8573529	-0.74948734	-0.1690529	0.4251925	1.0792887	1.7820545	2.1595812	1.646237	0.4718902	-0.53671604	-1.2743458	-0.82841337	0.2735893	1.330864	1.5334394	1.2900858	0.27424702	-1.2611914	-2.0816956	-1.7860507	-1.5331578	-0.6909506
158	4286.599185672275	Track4	-0.055925854	-0.30191144	-0.3407167	-0.065791585	0.16868383	0.6060639	1.1578854	0.9309744	0.4557762	-0.17628777	-0.7560645	-0.88464814	-0.16510661	1.0339066	1.7475247	-0.25258276	-2.4408107	-2.7995977	-2.1902194	-0.6153132	1.374273	2.298687	2.4545646	2.1816144	0.8619145	-0.24403247	-0.5847293	-0.8764267	-1.1464196	-0.63899094
159	4286.6053856722765	Track2	0.1805227	-0.16576432	-0.36373672	-0.662011	-0.8146013	-0.8310442	-1.3983256	-2.3263674	-2.6999528	-1.8574132	-0.35683072	0.7520763	1.9665427	2.8383386	2.4611416	0.98556465	-0.62386346	-1.4072047	-0.77382284	0.3153542	1.2585156	1.8718323	1.51601	0.86849165	0.06410716	-0.6189306	-1.0868962	-1.196735	-1.0079701	-1.1000506
160	4290.599185672275	Track4	-0.738635	-0.05230842	0.24958274	0.1479658	-0.21016012	-0.6524741	-1.4887618	-1.6739095	-1.0947888	-0.038167544	1.2400995	2.1250513	2.5084968	3.4516532	4.031424	2.1086085	-1.063876	-3.0347333	-2.82492	-1.9090441	-0.41109228	1.220697	2.1240647	1.8964964	1.284824	0.5725205	-0.50119936	-2.0060577	-2.534865	-2.4319315
161	4290.605285672268	Track2	0.37191764	-0.17036833	-0.23153587	0.10357005	0.2798376	-0.06612044	-0.5758502	-1.2769766	-1.2717148	-0.81262815	-0.4196426	-0.14636171	0.4965545	0.9230819	0.25813302	-1.0191513	-2.4401531	-2.007702	-0.68930626	1.4676682	3.1300333	3.3852246	3.0800471	1.9504288	0.81061286	-0.2367976	-1.047762	-1.4519296	-1.5308558	-1.6969297
162	4294.5989856722745	Track4	-0.15063687	-0.404844	-0.68272907	-0.67384994	-0.69160825	-0.4910048	-0.21640842	0.15816039	-0.1355094	-0.5173134	-0.6015011	-0.16773747	0.4995142	1.0250274	1.5084463	-0.049348705	-1.7291579	-1.9856684	-1.0323056	0.86322993	2.223708	2.8258421	2.2332447	1.344347	0.71787524	0.15092552	-0.54723954	-1.0773593	-1.0572989	-0.82446706
163	4294.605185672274	Track2	0.48504448	0.5771245	1.0437722	1.0736982	1.0546246	0.7721366	0.77509636	0.34692448	0.08712718	-0.08059018	-0.15589859	0.010832235	0.1519121	0.21505271	-0.08420761	-1.4052316	-3.132405	-3.9088476	-2.985733	-1.2325807	0.5340442	2.200359	2.7456014	2.601234	2.0201461	1.0694231	0.5771245	0.21669699	0.18940184	0.22557615
164	4298.598885672279	Track4	2.146427	2.2927675	1.949771	1.7557461	1.5347549	0.81817657	0.35185733	-0.027644102	-0.808353	-0.9372655	-1.3730034	-1.6900237	-1.7534935	-1.1099163	-0.028301816	-0.60347426	-1.8817488	-2.0113196	-0.37294474	1.4462925	2.7048235	3.1474624	3.171469	2.9905987	1.9418786	0.7395798	-0.19601923	-1.1007082	-1.9994806	-2.3197901
165	4298.605185672278	Track2	-2.718369	-0.92444	0.6790701	2.196084	3.0300612	3.157657	3.0971477	2.0675015	0.952679	0.029248258	-0.19963667	-0.12728797	-0.76724565	-0.85998374	-0.72120553	-1.649574	-2.871947	-3.369843	-2.5578852	-0.69588345	1.4943055	3.0047393	3.393446	2.8856938	1.3193539	-0.4429915	-1.703178	-2.737443	-2.869645	-2.235602
166	4302.598885672276	Track4	-0.13024768	-0.32197177	-0.3186832	-0.1759589	0.023986537	-0.1246571	-0.26507938	-0.46535385	-0.7360041	-1.2263323	-1.7275137	-1.605178	-0.20785812	1.5242314	2.9337068	1.8238193	0.21472386	-0.63405806	-0.31177717	0.38244107	0.7616132	0.7629286	0.5152993	-0.19075751	-1.0845941	-1.493037	-1.0704533	-0.5018571	0.20913328	0.48241365
167	4302.605085672275	Track2	0.5294402	-0.15359658	-0.39958224	-0.72416526	-1.2809229	-1.8054534	-1.8475474	-1.1973927	-0.96719164	-0.50152826	-0.02501324	0.5212188	1.120067	1.0010209	0.09501976	-1.4624531	-2.73251	-2.6154356	-1.4328557	0.4834002	2.2977004	3.7607768	4.347124	4.1116643	2.9021366	1.0644902	-0.19667694	-0.9576547	-1.6827887	-1.7521781
168	4306.5989856722745	Track4	1.5722444	1.9178721	2.0221193	2.1270244	1.3775616	0.70932496	0.57186276	0.71096927	0.31864277	-0.6501721	-1.2743458	-1.3338692	-0.6067628	0.38803163	0.27424702	-1.9195677	-3.5438108	-3.170553	-1.3805672	0.38934708	1.5969087	2.141494	2.4088535	2.7817755	2.562758	1.2996225	-0.38675678	-0.9678494	-1.348339	-1.3365
169	4306.605085672275	Track2	-0.7853329	-0.6606956	-0.5883468	-0.40977684	0.3383742	0.7251101	0.99773234	1.5584325	1.7906048	1.4597756	1.2312205	0.8086397	0.4113805	-0.067435876	-0.6537896	-2.1382594	-3.3086748	-3.3688564	-2.4365356	-0.6807559	1.1779457	2.4137864	2.6538508	1.96161	1.2022811	0.40019935	-0.43477005	-0.4633807	-0.09966392	0.07759031
170	4310.598785672272	Track4	0.8780285	0.73300266	0.41006505	-0.5183	-1.1510236	-1.2878289	-1.4262786	-1.3559028	-1.0612452	-1.0260574	-0.9316749	0.32719305	1.9306974	3.2017236	2.6499047	0.7875929	-0.5501992	-0.29171684	0.70176125	1.1891268	1.3522396	1.5163388	1.1473621	0.16144896	-0.9037219	-1.7459298	-2.4092402	-2.4973748	-2.1593065	-1.3864866
171	4310.6049856722675	Track2	-1.1414868	-0.5465818	0.25418675	0.801076	1.1009933	0.7866063	0.00063765055	-0.8326885	-1.12899	-0.740937	-0.62386346	-0.9675205	-0.66497076	0.38507193	1.0115443	0.7063652	-0.25488478	-0.3420321	0.8753976	1.9034024	1.9576637	1.774491	1.3601322	0.5212188	-0.22627415	-0.96620506	-1.5627551	-2.0836687	-2.6769326	-2.4977036
172	4314.598685672272	Track4	0.1032412	0.2545156	-0.14208657	-0.5340852	-0.604132	-0.6929237	-0.48968935	-0.49034706	-0.8080241	-1.1671377	-1.2368557	-1.0237553	-0.30520004	0.71392894	0.23182444	-1.6180035	-2.33426	-1.6150438	0.1101472	2.061582	3.701254	4.218871	3.712435	2.5223088	1.6429485	0.78594863	-0.4735753	-1.7840775	-2.6236572	-2.5210526
173	4314.604985672272	Track2	-0.058885574	0.30351532	1.1194093	1.2295762	1.2496364	0.85862595	0.42946765	0.08975804	-0.21542184	-0.51632684	-0.9024065	-0.5538167	0.30811933	-0.05625471	-0.6896351	-1.5847887	-2.3099244	-2.7769063	-2.628919	-1.2381712	0.8786862	2.8445868	4.343836	5.211024	5.024235	3.8650236	2.1911511	0.5961982	-1.2654666	-2.8594503
174	4318.598685672275	Track4	1.5955932	0.6392784	-0.00034892213	-0.43707207	-0.6722056	-0.79026574	-0.30125374	-0.33808583	-0.50613225	-0.8044067	-1.2260034	-1.2993389	-0.9237823	0.41697106	0.5613393	-1.4558759	-2.6983085	-2.2941391	-0.527508	1.0865237	2.2000303	2.9751425	2.7712522	2.1421518	1.8284233	1.106255	0.4649842	-0.3134215	-0.8813596	-1.357547
175	4318.604885672275	Track2	0.1410598	0.38803163	0.931961	1.1463755	0.26010618	-0.22232786	-0.5271792	-0.41470972	0.13612694	0.8862499	1.1980059	1.4528697	1.2407573	0.8780285	0.26109275	-0.80605096	-1.7288291	-2.0839975	-2.5046096	-2.6535835	-2.3214345	-0.67121905	1.7435784	2.4890943	1.6449217	0.95826954	1.2239857	1.7001694	1.5811236	1.7231894
176	4322.598685672275	Track4	-0.21213326	0.96221584	1.7863297	2.030012	1.9533886	1.6791227	1.3242868	0.7458281	0.23774387	0.08877146	0.25385788	0.3176562	0.3114079	0.18414012	0.19301927	-0.6376755	-2.7206712	-3.7825646	-3.3030841	-1.9067421	-0.38313934	0.51069534	1.4124203	2.1247225	2.403921	1.8899193	1.0980335	0.5376616	0.67183524	0.8188343
177	4322.60498567227	Track2	0.87210906	0.9487327	0.812586	1.0572554	0.8362637	0.63467443	0.057201147	-0.3272335	-0.39629367	0.22426072	0.8392234	1.0335777	0.42782336	0.09074461	-0.6386621	-1.6081377	-2.247112	-1.4950101	-0.18944208	1.390058	2.3608408	2.1148567	0.97208154	-0.03586554	-1.0941311	-1.5413793	-1.4150974	-0.42391774	0.19137499	0.52582276
178	4326.598685672275	Track4	-1.1483928	-1.4009564	-1.3595202	-0.7050915	0.116395496	0.8004183	1.3367834	1.6278211	1.9142547	2.025079	1.9306974	1.5558016	0.8592837	0.44623935	0.66986215	0.028261684	-2.0323665	-3.6401672	-4.0029025	-2.688114	-0.56631327	1.3755884	2.5959723	2.8248556	1.8182287	0.45150107	-0.50152826	-1.5288826	-1.7844063	-1.4068758
179	4326.604985672272	Track2	0.08449632	-0.003966355	-0.33907238	-0.6031454	-0.7669168	-1.1694397	-1.1273458	-0.8182187	-0.22758958	0.6004733	1.5863853	1.6695858	1.4689835	1.1032953	0.6853184	-0.97771513	-2.8571484	-3.0094109	-1.7038358	0.40940735	2.5344763	4.0616784	4.8022585	4.0067596	2.6295156	0.7517475	-1.4295672	-3.0788007	-3.8466928	-3.705282
180	4330.598785672275	Track4	0.13842894	-0.228905	-0.52981	-0.68371564	-0.99185604	-1.248037	-0.96488965	-0.32986438	0.25747532	0.6964995	1.3098172	1.3575013	1.0401548	1.3131057	1.0049672	-1.3519564	-3.502703	-3.519475	-1.6597686	0.672493	2.4841616	3.3490505	3.0945168	2.3914242	1.666955	0.71294236	-0.14603285	-1.357876	-2.5092137	-3.4060178
181	4330.604885672273	Track2	-1.9741584	-2.061635	-1.5752518	-0.7458699	-0.14603285	0.5573931	1.0089135	1.016806	0.8208074	0.42552134	0.3738908	0.43604478	0.06969773	-0.41734058	-0.5501992	-1.6508894	-2.8831284	-2.9271958	-1.5657148	0.5685742	2.6883807	3.9350696	4.5016856	4.4434786	2.8863516	1.1693954	-0.81229925	-2.1668704	-2.99231	-2.8686585
182	4334.598485672276	Track4	1.8113228	2.230614	2.0375755	1.2134622	0.14237523	-1.0612452	-1.5870907	-2.2773674	-2.8765512	-2.1412191	-1.0510505	-0.13846913	0.50346047	1.3160654	1.9754219	0.28509933	-1.907071	-2.0787358	-0.25028077	2.0816422	3.6657376	4.071215	3.3099167	1.6245326	0.10389891	-0.9191783	-1.736064	-2.106689	-2.198112	-1.7728963
183	4334.604885672275	Track2	0.9753701	1.5508687	1.2545693	0.14632152	-0.3476227	-0.7261384	-1.099064	-1.0277016	-0.8833327	-0.55085695	0.078576885	0.43275622	0.6849896	0.40546107	-0.5679576	-1.5736074	-2.5384824	-2.6611474	-1.5788692	0.77970034	3.1675227	4.6670995	4.614154	3.5693831	2.365116	0.66591585	-0.98790973	-1.9741584	-2.515791	-2.5092137
184	4338.598585672276	Track4	2.014227	1.6278211	1.0089135	0.86322993	0.8948002	0.5570642	-0.2640928	-1.7025204	-2.53914	-2.701926	-2.06887	-1.1566142	0.14895238	1.1624894	0.63533217	-1.1145203	-1.7890104	-1.222386	-0.030603819	1.2627907	2.430887	2.692327	2.3789277	2.2368622	1.7202296	1.0293026	0.19104612	-0.5656556	-0.7741517	-0.9030642
185	4338.60488567227	Track2	0.20288499	1.4439905	1.9040601	1.4890438	0.4281522	-0.13057654	-0.013174367	0.43407163	0.7494455	1.0174637	0.952679	0.7159021	0.6156007	0.22327414	-0.47028673	-1.3943793	-1.6719364	-1.5075067	-1.1109029	-0.5758502	-0.53934693	-1.4608088	-1.963306	-1.2664531	0.5116819	1.4489233	1.9823278	2.2773113	1.7245048	0.94379985
186	4342.598585672275	Track4	0.08318089	0.5833728	0.46564192	0.29167646	0.4390045	0.7905526	1.5610633	1.5311375	1.2154354	0.9852358	0.24760959	-0.48738733	-1.2884866	-1.7561245	-1.7965741	-1.6124129	-2.6410868	-3.170553	-2.7874298	-1.1270169	0.7629286	2.4338467	3.2201395	3.1523952	2.8274865	2.3960283	2.2043054	1.8705168	1.007927	-0.16609317
187	4342.604885672279	Track2	0.9260416	1.07896	1.3834809	1.7883029	1.774162	1.3943332	0.8977599	-0.2578445	-1.0484197	-1.2809229	-1.20397	-1.2095605	-0.65477616	-0.02238238	0.07002659	-0.6843734	-1.6387216	-1.0572989	0.3653405	0.57021844	0.6330302	0.8635588	0.85731053	0.88460565	0.9980612	1.0233831	0.8763842	0.26471016	-0.07763046	-0.31835434
188	4346.598685672279	Track4	0.69781494	2.0004148	2.3272974	2.5453286	2.355908	1.4035412	0.19729441	-1.2141645	-1.8478763	-1.6199766	-1.4969833	-1.1779901	-0.21509299	1.1167784	1.9961398	0.06542259	-1.3177551	-1.7130438	-1.2470504	0.04865085	1.0779734	1.376575	1.0286448	0.4873465	0.05029514	-0.010872364	0.205187	0.49260822	0.23873045	-0.62386346
189	4346.604885672275	Track2	-0.35715958	-0.64819896	-0.96225876	-1.2743458	-1.4519296	-1.902467	-1.89293	-0.9024065	0.083838604	1.0960604	1.9339861	2.2990158	2.0221193	1.529822	0.1742744	-1.6801579	-3.1590428	-2.8732624	-0.97376883	0.7602978	1.9672004	2.157279	1.5045	0.672493	-0.31835434	-1.1480639	-1.6515472	-1.6591109	-0.7882926	0.49984306
190	4350.598385672272	Track4	-0.60117227	-0.1223551	-0.11018737	-0.5857159	-0.5396758	-0.7008163	-0.6268232	-0.74159473	-1.0115875	-0.45121294	0.49984306	1.0713962	1.1667646	1.6347271	1.8662417	-0.08683848	-2.3704348	-2.4158175	-1.1076143	0.92538387	2.5979455	3.8633792	3.4457338	1.9958109	0.11442235	-1.2986813	-2.5851805	-3.2188954	-3.1192505	-2.1741052
191	4350.604785672274	Track2	2.0517163	1.602828	1.3831521	1.101651	0.34495133	-0.21542184	-0.17234148	-0.15392543	-0.083549894	0.09140232	-0.20654269	-0.2716565	0.11442235	-0.030274961	-0.19865009	-1.1079432	-2.2767096	-2.3691192	-1.4256208	0.43933335	2.1595812	2.9751425	2.8843784	1.904389	0.5692319	-0.24205932	-0.7787557	-1.3828691	-1.6627283	-1.2999967
192	4354.598485672276	Track4	1.9024159	1.2022811	0.8066666	0.2058447	-0.42293116	-1.0293459	-1.6413525	-1.5130974	-1.4341712	-1.7186345	-1.6058357	-1.161876	-0.30717316	0.72379464	0.4344005	-0.67253447	-1.3858289	-0.9033931	0.28115302	1.7577193	2.7518497	2.7959163	2.325982	1.602828	0.4574205	-0.105912216	-0.30059603	-0.7784269	-0.9625876	-1.2026545
193	4354.604785672274	Track2	-0.84880257	-0.22134128	0.27819332	0.91058534	1.1384829	1.0345643	1.2844952	1.2239857	0.9997055	1.1601875	1.1055973	0.88197476	0.66098297	0.33048162	-0.26047537	-1.921212	-3.6743689	-3.862478	-2.7009394	-0.5696019	1.538701	2.9725115	3.3996942	2.550919	1.5265334	0.55805075	-0.0361944	-0.5936085	-0.52816576	-0.43707207
194	4358.598585672275	Track4	-0.6985143	-0.05000642	0.5649568	1.1319058	1.6636664	1.5676404	1.0046383	0.46301106	0.06575144	0.08087888	-0.084865324	-0.22791843	-0.11807995	0.27753562	1.0651479	0.21768357	-1.8107151	-3.0265117	-3.0488744	-1.8962187	-0.46436727	1.0434434	1.9083352	1.7623233	1.1815631	0.79581434	0.10192577	-0.30947518	-0.25488478	0.08186546
195	4358.604785672273	Track2	0.117382064	-0.27297196	-0.4854142	-0.5682864	-0.14175771	-0.79848725	-1.9287758	-2.2675014	-1.9392992	-0.8270979	0.6271107	1.9859452	2.4203637	2.1470845	1.3917024	0.18446898	-1.2819095	-2.0915613	-1.9314066	-0.5603938	1.2542404	2.3434114	2.6702936	2.758098	1.8859731	0.45544735	-1.1760169	-2.5315762	-2.921605	-2.3796427
196	4362.598485672268	Track4	-0.73041356	-0.6001857	-0.02501324	0.40184364	0.71557325	0.9099276	1.0493628	0.85632396	0.35317278	-0.25685793	-0.25587136	-0.46370956	-0.59788364	-0.3374281	0.64355356	0.86388767	-0.627152	-1.203641	-0.6153132	0.6297416	0.9822761	1.4374133	1.4140646	0.54686964	-0.49363565	-0.7412659	-0.49495107	-0.32065636	-0.14767714	-0.19404608
197	4362.604785672275	Track2	1.2736429	1.3505954	1.0177926	0.5363462	0.14862353	0.008201375	-0.52915233	-0.49462223	-0.6652996	-0.87182266	-0.65707815	-0.24205932	-0.15326773	-0.50383025	-0.81887645	-2.125434	-3.094915	-2.664765	-1.1937753	0.7504321	2.1658294	2.935351	3.3441176	3.0747855	2.5272415	1.9152412	0.72182155	-0.20424068	-0.6590513	-0.49593765
198	4366.598485672275	Track4	-1.5801847	-0.6001857	0.11113378	1.0973759	1.5334394	1.908993	2.0628974	1.7064177	1.6199286	0.913545	0.115080066	-0.41734058	-0.35485756	-0.3209852	0.14467724	-0.33216637	-2.749282	-3.833867	-2.6700265	-1.7949299	-0.5991991	1.0944161	2.3815587	3.094188	3.3694396	3.074128	2.419377	1.4778627	0.00885909	-0.97343993
199	4366.604785672275	Track2	-0.5334275	-0.3203275	-0.2811934	0.1749321	0.8964445	1.0552822	0.4636688	0.23149557	0.1874287	0.27622017	0.8924982	1.5821102	1.6551162	1.0322623	-0.07171102	-1.3532718	-2.3480723	-2.113595	-1.0609163	0.29924017	1.1713686	1.6488678	1.0700808	0.5797553	0.12889208	-0.10262364	-0.7024606	-1.4552182	-1.8537958	-1.4200302
200	4370.598385672275	Track4	0.71327126	0.8162034	0.6669024	0.4143402	0.4557762	0.21932785	-0.2118044	-0.7882926	-0.97015136	-1.4844866	-1.8057822	-2.0938632	-1.6758827	-0.47949475	0.18611327	-1.185225	-2.3076224	-1.9136481	0.06673802	2.7436283	4.1521134	4.056417	3.2244146	1.9609522	0.7356335	-0.15261	-0.75244707	-0.99580234	-1.2766477	-1.5834733
201	4370.604685672275	Track2	-0.8208496	-1.7113996	-1.408849	-0.64556813	0.2975959	1.2427305	1.9586502	1.9053756	1.5706002	1.0773156	0.32653534	-0.52290404	-0.39497823	-0.12827455	-0.46140754	-1.747903	-3.146875	-3.4303534	-2.1833134	-0.24205932	1.445306	2.7755272	3.8765335	4.5467386	4.0097194	2.7133737	1.0559399	-0.3624213	-1.7285002	-2.4980326
202	4374.598485672273	Track4	0.041744843	-0.04803327	-0.00199321	0.1719724	0.568903	0.7027478	0.573507	0.11244921	0.2706296	0.71096927	0.7494455	0.28115302	-0.0112012215	0.1387578	0.94379985	1.0681076	-0.98495	-2.2823002	-2.1704876	-0.79684293	1.2282608	2.3680756	2.201017	1.765283	0.9470884	-0.22561643	-1.3397887	-2.3020318	-2.3480723	-1.5752518
203	4374.604685672275	Track2	-1.4986275	-1.1520102	-0.4311526	0.05029514	0.28181076	0.6211913	0.225905	-0.29533428	-0.75869536	-0.7396216	-0.76888996	-0.39103195	0.28411275	1.0736982	2.3720217	2.1835876	0.6037619	-0.39563596	-0.9020776	-1.8304467	-2.5164487	-2.1852865	-0.85998374	0.688607	1.9293821	2.4703496	2.6620722	2.066515	0.5087222	-0.65543383
204	4378.598485672275	Track4	0.52680933	1.4716145	2.1401787	2.114528	1.2746295	0.35942107	-0.030932678	-0.086180754	-0.06546272	0.21702586	-0.04573127	-0.47456187	-0.60084337	-0.048690986	0.7172175	-0.6692459	-3.212976	-4.3886585	-3.7348795	-2.000796	0.10192577	2.2960563	3.5302496	3.968284	3.5539272	2.6153748	1.9063622	1.1240133	0.18874413	-0.5400046
205	4378.604785672274	Track2	1.6873441	1.8113228	1.3269176	0.85632396	0.77937144	0.78693515	0.22557615	-0.8800441	-1.1480639	-1.0970908	-1.1697686	-0.5002128	0.895129	2.0303407	2.3661025	1.0223966	-1.5713055	-3.4517295	-3.912794	-2.6078718	-0.509092	1.2535827	2.6453006	3.3362253	2.873855	1.758377	1.0727116	0.6307281	-0.4972531	-1.161876
